# Supplementary material for: Crystal structure of bromido(η6-1-isopropyl-4-methylbenzene)(7-oxocyclohepta-1,3,5-trien-1-olato-κ2 O,O′)osmium
Source: Acta Crystallogr E Crystallogr Commun. 2018 Feb 2;74(Pt 3):275–7. doi: 10.1107/S2056989018001391 (PMC5947785; doi:10.1107/S2056989018001391)
Supplement: Supplementary file 1 [file e-74-00275-sup1.cif]

##############################################################################
#                                                                            #
# This CIF contains the data in a paper accepted for publication in          #
# Acta Crystallographica Section E. It conforms to the requirements of       #
# Notes for Authors for Acta Crystallographica Section E, and has been       #
# peer reviewed under the auspices of the IUCr Commission on Journals.       #
#                                                                            #
# Full details of the Crystallographic Information File format               #
# are given in the paper "The Crystallographic Information File (CIF):       #
# a New Standard Archive File for Crystallography" by S. R. Hall, F. H.      #
# Allen and I. D. Brown [Acta Cryst. (1991), A47, 655-685].                  #
#                                                                            #
# The current version of the core CIF dictionary is obtainable from          #
# ftp://ftp.iucr.org/pub/cif_core.dic.                                       #
#                                                                            #
# Software is freely available for graphical display of the structure(s)     #
# in this CIF. For information consult the CIF software page                 #
# http://www.iucr.org/resources/cif/software.                                #
#                                                                            #
# This file may be used for bona fide research purposes within the           #
# scientific community so long as proper attribution is given to the journal # 
# article from which it was obtained.                                        #
#                                                                            #
##############################################################################
data_global
_audit_creation_method     'WinGX routine CIF_UPDATE'
_audit_conform_dict_name     cif_core.dic
_audit_conform_dict_version     2.4.3
_journal_data_validation_number     ?
_journal_date_recd_electronic     2017-11-29
_journal_date_accepted     2018-01-22
_journal_name_full     'Acta Crystallographica, Section E'
_journal_year     2018
_journal_volume     74
_journal_issue      3
_journal_page_first     275
_journal_page_last     277
_journal_paper_category     GM
_journal_paper_doi     10.1107/S2056989018001391
_journal_coeditor_code     HB7721
_publ_contact_author_name
;
Clayton, Hadley
;
_publ_contact_author_address
;
Chemistry Department
University of South Africa
Pretoria
0003
;
_publ_contact_author_email     'clayths@unisa.ac.za'
_publ_contact_author_fax     ?
_publ_contact_author_phone     ?
_publ_section_title
;\
Crystal structure of
bromido(\h^6^-1-isopropyl-4-methylbenzene)(7-oxocyclohepta-1,3,5-trien-\
1-olato)osmium
;
_publ_section_title_footnote     .
loop_
    _publ_author_name
    _publ_author_footnote
    _publ_author_address
;
Hadley S. Clayton
;
 .
;
Chemistry Department
University of South Africa
Pretoria
0003
South Africa
;
;
Kgaugelo C. Tapala
;
 .
;
Chemistry Department
University of South Africa
Pretoria
0003
South Africa
;
;
Andreas Lemmerer
;
 .
;
Molecular Sciences Institute
School of Chemistry
University of the Witwatersrand
Private Bag
PO WITS
2050
Johannesburg
South Africa
;
_publ_section_synopsis
;
In the title compound, the central Os^II^ ion is ligated by a hexahaptic \h^6^
<i>p</i>-cymene ring, a Br^-^ ligand and two O atoms of a chelating
tropolonate group. The <i>p</i>-cymene ligand presents more than one
conformation, giving rise to a discrete disorder, which was modelled with two
different orientations with occupancy values of 0.561(15) and 0.439(15).
;
data_I
_database_code_depnum_ccdc_archive 'CCDC 1818437'
_audit_creation_method     'WinGX routine CIF_UPDATE'
_audit_conform_dict_name     cif_core.dic
_audit_conform_dict_version     2.4.3
_chemical_name_systematic
;
Bromido(\h^6^-1-isopropyl-4-methylbenzene)(7-oxocyclohepta-1,3,5-trien-\
1-olato-\k^2^<i>O</i>,<i>O</i>')osmium
;
_chemical_formula_moiety     'C17 H19 Br O2 Os'
_chemical_formula_sum     'C17 H19 Br O2 Os'
_chemical_formula_weight     525.43
_symmetry_cell_setting     monoclinic
_symmetry_space_group_name_H-M     'P 21/c'
_symmetry_space_group_name_Hall     '-P 2ybc'
loop_
    _symmetry_equiv_pos_as_xyz
    'x, y, z'
    '-x, y+1/2, -z+1/2'
    '-x, -y, -z'
    'x, -y-1/2, z-1/2'
_cell_length_a     11.1574(5)
_cell_length_b     14.6104(7)
_cell_length_c     10.8342(5)
_cell_angle_alpha     90
_cell_angle_beta     110.454(2)
_cell_angle_gamma     90
_cell_volume     1654.78(13)
_cell_formula_units_Z     4
_cell_measurement_reflns_used     9941
_cell_measurement_theta_min     3.25
_cell_measurement_theta_max     28.26
_cell_measurement_temperature     173(2)
_exptl_crystal_description     block
_exptl_crystal_colour     red
_exptl_crystal_size_max     0.124
_exptl_crystal_size_mid     0.097
_exptl_crystal_size_min     0.053
_exptl_crystal_density_diffrn     2.109
_exptl_crystal_density_method     'not measured'
_exptl_crystal_F_000     992
_exptl_absorpt_coefficient_mu     10.122
_exptl_absorpt_correction_type     integration
_exptl_absorpt_process_details
;
Bruker XPREP (Bruker, 2016)
;
_shelx_estimated_absorpt_T_min     0.367
_shelx_estimated_absorpt_T_max     0.616
_exptl_absorpt_correction_T_min     0.5379
_exptl_absorpt_correction_T_max     0.7143
_exptl_special_details
;
        Numerical integration absorption corrections based on indexed
crystal faces were applied using the XPREP routine (Bruker, 2016)
;
_diffrn_ambient_temperature     173(2)
_diffrn_radiation_type     MoK\a
_diffrn_radiation_wavelength     0.71073
_diffrn_radiation_monochromator     graphite
_diffrn_measurement_device_type     'Bruker D8 Venture Photon CCD area detector'
_diffrn_measurement_method     '\w scans'
_diffrn_reflns_number     58616
_diffrn_reflns_av_R_equivalents     0.0793
_diffrn_reflns_theta_min     3.402
_diffrn_reflns_theta_max     27.995
_diffrn_reflns_theta_full     25.242
_diffrn_measured_fraction_theta_max     0.998
_diffrn_measured_fraction_theta_full     0.997
_diffrn_reflns_limit_h_min     -14
_diffrn_reflns_limit_h_max     14
_diffrn_reflns_limit_k_min     -19
_diffrn_reflns_limit_k_max     19
_diffrn_reflns_limit_l_min     -14
_diffrn_reflns_limit_l_max     14
_diffrn_standards_number     0
_diffrn_standards_interval_count     .
_diffrn_standards_interval_time     .
_diffrn_standards_decay_%     ?
_reflns_number_total     3990
_reflns_number_gt     3614
_reflns_threshold_expression     'I > 2\s(I)'
_refine_ls_structure_factor_coef     Fsqd
_refine_ls_matrix_type     full
_refine_ls_R_factor_all     0.0581
_refine_ls_R_factor_gt     0.0526
_refine_ls_wR_factor_gt     0.1152
_refine_ls_wR_factor_ref     0.118
_refine_ls_goodness_of_fit_ref     1.151
_refine_ls_restrained_S_all     1.101
_refine_ls_number_reflns     3990
_refine_ls_number_parameters     259
_refine_ls_number_restraints     384
_refine_ls_number_constraints     0
_refine_ls_hydrogen_treatment     constr
_refine_ls_weighting_scheme     calc
_refine_ls_weighting_details
             'w=1/[\s^2^(Fo^2^)+(0.0137P)^2^+44.2634P] where P=(Fo^2^+2Fc^2^)/3'
_atom_sites_solution_hydrogens     geom
_refine_ls_shift/su_max     0
_refine_ls_shift/su_mean     0
_refine_diff_density_max     5.631
_refine_diff_density_min     -2.074
_refine_ls_extinction_method     none
loop_
    _atom_type_symbol
    _atom_type_description
    _atom_type_scat_dispersion_real
    _atom_type_scat_dispersion_imag
    _atom_type_scat_source
    C C 0.0033 0.0016 'International Tables Vol C Tables 4.2.6.8 and 6.1.1.4'
    H H 0 0 'International Tables Vol C Tables 4.2.6.8 and 6.1.1.4'
    O O 0.0106 0.006 'International Tables Vol C Tables 4.2.6.8 and 6.1.1.4'
    Br Br -0.2901 2.4595 'International Tables Vol C Tables 4.2.6.8 and 6.1.1.4'
    Os Os -1.2165 7.603 'International Tables Vol C Tables 4.2.6.8 and 6.1.1.4'
_computing_data_collection
;
APEX3 (Bruker, 2016)
;
_computing_cell_refinement
;
SAINT-Plus (Bruker, 2016)
;
_computing_data_reduction
;
SAINT-Plus and XPREP (Bruker, 2016)
;
_computing_structure_solution
;
SHELXS-97 (Sheldrick, 2008)
;
_computing_structure_refinement
;
SHELXL-2014/7 (Sheldrick, 2015)
;
_computing_molecular_graphics
;
Ortep for Windows (Farrugia, 2012)
;
_computing_publication_material
;
WinGX publication routines (Farrugia, 2012)
;
loop_
    _atom_site_type_symbol
    _atom_site_label
    _atom_site_fract_x
    _atom_site_fract_y
    _atom_site_fract_z
    _atom_site_U_iso_or_equiv
    _atom_site_adp_type
    _atom_site_calc_flag
    _atom_site_occupancy
    _atom_site_disorder_assembly
    _atom_site_disorder_group
    C C1A 0.2170(16) 1.0600(9) -0.1234(11) 0.035(3) Uani d 0.561(15) A 1
    C C2A 0.1066(14) 1.0131(11) -0.1297(16) 0.034(3) Uani d 0.561(15) A 1
    H H2A 0.0364 1.0455 -0.1202 0.041 Uiso calc 0.561(15) A 1
    C C3A 0.0988(13) 0.9190(11) -0.1497(16) 0.036(3) Uani d 0.561(15) A 1
    H H3A 0.0234 0.887 -0.154 0.043 Uiso calc 0.561(15) A 1
    C C4A 0.2015(16) 0.8718(9) -0.1635(12) 0.035(3) Uani d 0.561(15) A 1
    C C5A 0.3120(14) 0.9186(13) -0.1572(19) 0.034(3) Uani d 0.561(15) A 1
    H H5A 0.3822 0.8863 -0.1666 0.041 Uiso calc 0.561(15) A 1
    C C6A 0.3197(13) 1.0127(13) -0.1372(19) 0.033(3) Uani d 0.561(15) A 1
    H H6A 0.3951 1.0447 -0.1329 0.039 Uiso calc 0.561(15) A 1
    C C7A 0.2286(19) 1.1633(10) -0.1010(16) 0.040(3) Uani d 0.561(15) A 1
    H H7A 0.3211 1.1768 -0.0529 0.048 Uiso calc 0.561(15) A 1
    C C8A 0.155(2) 1.1965(17) -0.013(2) 0.050(5) Uani d 0.561(15) A 1
    H H8A1 0.1833 1.1617 0.0691 0.076 Uiso calc 0.561(15) A 1
    H H8A2 0.1726 1.2617 0.0059 0.076 Uiso calc 0.561(15) A 1
    H H8A3 0.0635 1.1873 -0.0592 0.076 Uiso calc 0.561(15) A 1
    C C9A 0.190(2) 1.2146(16) -0.2316(19) 0.048(5) Uani d 0.561(15) A 1
    H H9A1 0.1982 1.2806 -0.2148 0.073 Uiso calc 0.561(15) A 1
    H H9A2 0.246 1.1962 -0.2797 0.073 Uiso calc 0.561(15) A 1
    H H9A3 0.1011 1.1999 -0.2844 0.073 Uiso calc 0.561(15) A 1
    C C10A 0.193(2) 0.7683(12) -0.1851(17) 0.046(4) Uani d 0.561(15) A 1
    H H10A 0.144 0.7411 -0.1345 0.068 Uiso calc 0.561(15) A 1
    H H10B 0.2789 0.742 -0.1558 0.068 Uiso calc 0.561(15) A 1
    H H10C 0.1493 0.7552 -0.279 0.068 Uiso calc 0.561(15) A 1
    C C1B 0.175(2) 0.8944(11) -0.1821(12) 0.033(3) Uani d 0.439(15) A 2
    C C2B 0.0910(16) 0.9528(13) -0.1515(19) 0.028(3) Uani d 0.439(15) A 2
    H H2B 0.0097 0.931 -0.1548 0.034 Uiso calc 0.439(15) A 2
    C C3B 0.1259(18) 1.0430(12) -0.116(2) 0.031(4) Uani d 0.439(15) A 2
    H H3B 0.0684 1.0829 -0.0953 0.037 Uiso calc 0.439(15) A 2
    C C4B 0.2448(19) 1.0749(12) -0.1114(16) 0.031(3) Uani d 0.439(15) A 2
    C C5B 0.3288(16) 1.0166(17) -0.142(2) 0.028(3) Uani d 0.439(15) A 2
    H H5B 0.4101 1.0384 -0.1387 0.033 Uiso calc 0.439(15) A 2
    C C6B 0.2939(19) 0.9263(15) -0.177(2) 0.031(3) Uani d 0.439(15) A 2
    H H6B 0.3514 0.8865 -0.1982 0.037 Uiso calc 0.439(15) A 2
    C C7B 0.140(2) 0.7948(13) -0.2213(16) 0.042(4) Uani d 0.439(15) A 2
    H H7B 0.2226 0.7599 -0.1945 0.05 Uiso calc 0.439(15) A 2
    C C8B 0.054(3) 0.7458(19) -0.160(3) 0.049(6) Uani d 0.439(15) A 2
    H H8B1 0.0927 0.7492 -0.0633 0.073 Uiso calc 0.439(15) A 2
    H H8B2 -0.03 0.7752 -0.1885 0.073 Uiso calc 0.439(15) A 2
    H H8B3 0.0447 0.6815 -0.1871 0.073 Uiso calc 0.439(15) A 2
    C C9B 0.084(3) 0.791(2) -0.3714(18) 0.047(6) Uani d 0.439(15) A 2
    H H9B1 0.1405 0.8228 -0.4086 0.07 Uiso calc 0.439(15) A 2
    H H9B2 0.0743 0.727 -0.4003 0.07 Uiso calc 0.439(15) A 2
    H H9B3 -0.0004 0.8207 -0.4018 0.07 Uiso calc 0.439(15) A 2
    C C10B 0.280(3) 1.1744(14) -0.072(2) 0.040(5) Uani d 0.439(15) A 2
    H H10D 0.2606 1.2121 -0.1511 0.06 Uiso calc 0.439(15) A 2
    H H10E 0.3709 1.1786 -0.0195 0.06 Uiso calc 0.439(15) A 2
    H H10F 0.2294 1.1963 -0.0193 0.06 Uiso calc 0.439(15) A 2
    C C11 0.2519(8) 0.9918(7) 0.2698(9) 0.0254(18) Uani d 1 . .
    C C12 0.2049(9) 0.9871(8) 0.3746(10) 0.033(2) Uani d 1 . .
    H H12 0.1296 0.9515 0.3575 0.04 Uiso calc 1 . .
    C C13 0.2518(10) 1.0265(8) 0.4988(10) 0.037(2) Uani d 1 . .
    H H13 0.2066 1.0116 0.5559 0.045 Uiso calc 1 . .
    C C14 0.3564(11) 1.0851(9) 0.5517(11) 0.045(3) Uani d 1 . .
    H H14 0.3716 1.1058 0.639 0.054 Uiso calc 1 . .
    C C15 0.4393(10) 1.1163(8) 0.4942(10) 0.038(2) Uani d 1 . .
    H H15 0.5031 1.1574 0.5459 0.045 Uiso calc 1 . .
    C C16 0.4436(9) 1.0967(7) 0.3722(10) 0.032(2) Uani d 1 . .
    H H16 0.5106 1.1266 0.3528 0.038 Uiso calc 1 . .
    C C17 0.3659(8) 1.0398(7) 0.2702(9) 0.0256(18) Uani d 1 . .
    O O1 0.1888(6) 0.9495(5) 0.1605(6) 0.0312(15) Uani d 1 . .
    O O2 0.3948(6) 1.0300(5) 0.1647(6) 0.0287(14) Uani d 1 . .
    Br Br1 0.40095(10) 0.81751(8) 0.13655(12) 0.0417(3) Uani d 1 . .
    Os Os1 0.26979(3) 0.95325(3) 0.01352(3) 0.02377(12) Uani d 1 . .
loop_
    _atom_site_aniso_label
    _atom_site_aniso_U_11
    _atom_site_aniso_U_22
    _atom_site_aniso_U_33
    _atom_site_aniso_U_12
    _atom_site_aniso_U_13
    _atom_site_aniso_U_23
    C1A 0.019(6) 0.056(6) 0.031(6) 0.004(5) 0.011(5) 0.007(5)
    C2A 0.018(6) 0.061(7) 0.022(6) -0.002(6) 0.005(5) 0.006(7)
    C3A 0.019(5) 0.064(8) 0.024(6) -0.007(6) 0.007(5) 0.001(7)
    C4A 0.028(6) 0.060(7) 0.015(6) -0.003(5) 0.007(5) 0.000(6)
    C5A 0.021(5) 0.059(6) 0.022(7) 0.002(5) 0.008(6) -0.001(6)
    C6A 0.025(5) 0.056(5) 0.022(6) 0.002(5) 0.016(5) 0.008(6)
    C7A 0.029(9) 0.055(6) 0.048(8) 0.000(6) 0.026(7) 0.012(7)
    C8A 0.058(12) 0.059(11) 0.047(10) -0.001(10) 0.034(9) -0.001(9)
    C9A 0.052(11) 0.056(10) 0.046(9) 0.012(10) 0.028(9) 0.011(8)
    C10A 0.038(10) 0.065(7) 0.032(9) -0.009(7) 0.010(8) -0.012(9)
    C1B 0.022(7) 0.056(7) 0.017(7) -0.003(5) 0.002(6) -0.001(6)
    C2B 0.022(6) 0.051(8) 0.017(6) -0.005(6) 0.013(5) 0.013(7)
    C3B 0.016(6) 0.056(8) 0.022(7) 0.002(6) 0.009(6) 0.000(7)
    C4B 0.022(7) 0.048(6) 0.028(7) -0.002(5) 0.015(6) 0.008(6)
    C5B 0.021(6) 0.049(6) 0.021(7) 0.001(5) 0.017(6) 0.014(6)
    C6B 0.027(6) 0.056(6) 0.013(7) 0.000(5) 0.012(6) 0.001(6)
    C7B 0.029(9) 0.059(8) 0.030(8) -0.004(7) 0.003(7) -0.006(8)
    C8B 0.055(14) 0.050(12) 0.044(11) -0.010(10) 0.020(11) -0.009(11)
    C9B 0.050(14) 0.058(14) 0.030(8) 0.005(11) 0.013(9) -0.013(8)
    C10B 0.030(11) 0.051(8) 0.047(12) -0.002(8) 0.023(10) 0.000(9)
    C11 0.017(4) 0.038(5) 0.023(4) 0.007(4) 0.009(3) 0.004(4)
    C12 0.024(4) 0.050(6) 0.028(5) 0.001(4) 0.012(4) 0.004(4)
    C13 0.033(5) 0.060(7) 0.025(5) 0.005(5) 0.018(4) 0.000(4)
    C14 0.046(6) 0.057(7) 0.025(5) 0.018(6) 0.002(5) -0.006(5)
    C15 0.037(5) 0.043(6) 0.028(5) 0.003(5) 0.005(4) -0.006(4)
    C16 0.028(5) 0.038(6) 0.029(5) 0.001(4) 0.010(4) -0.004(4)
    C17 0.020(4) 0.033(5) 0.025(4) 0.004(4) 0.009(3) 0.000(4)
    O1 0.019(3) 0.053(4) 0.024(3) -0.005(3) 0.010(3) -0.006(3)
    O2 0.020(3) 0.046(4) 0.026(3) -0.006(3) 0.016(3) -0.004(3)
    Br1 0.0316(5) 0.0392(6) 0.0526(7) 0.0059(4) 0.0128(5) 0.0038(5)
    Os1 0.01538(16) 0.0385(2) 0.02000(17) 0.00078(14) 0.00944(12) -0.00243(15)
_geom_special_details
;
 All esds (except the esd in the dihedral angle between two l.s. planes)
 are estimated using the full covariance matrix.  The cell esds are taken
 into account individually in the estimation of esds in distances, angles
 and torsion angles; correlations between esds in cell parameters are only
 used when they are defined by crystal symmetry.  An approximate (isotropic)
 treatment of cell esds is used for estimating esds involving l.s. planes.
;
loop_
    _geom_bond_atom_site_label_1
    _geom_bond_atom_site_label_2
    _geom_bond_site_symmetry_2
    _geom_bond_distance
    _geom_bond_publ_flag
    Os1 C1A . 2.090(12) y
    Os1 C2A . 2.125(14) y
    Os1 C3A . 2.158(14) y
    Os1 C4A . 2.157(12) y
    Os1 C5A . 2.123(18) y
    Os1 C6A . 2.089(18) y
    Os1 C1B . 2.187(13) y
    Os1 C2B . 2.164(17) y
    Os1 C3B . 2.167(19) y
    Os1 C4B . 2.192(16) y
    Os1 C5B . 2.21(2) y
    Os1 C6B . 2.21(2) y
    Os1 O1 . 2.088(6) y
    Os1 O2 . 2.071(6) y
    Os1 Br1 . 2.5472(12) y
    C1A C2A . 1.39 ?
    C1A C6A . 1.39 ?
    C1A C7A . 1.528(10) ?
    C2A C3A . 1.39 ?
    C2A H2A . 0.95 ?
    C3A C4A . 1.39 ?
    C3A H3A . 0.95 ?
    C4A C5A . 1.39 ?
    C4A C10A . 1.528(10) ?
    C5A C6A . 1.39 ?
    C5A H5A . 0.95 ?
    C6A H6A . 0.95 ?
    C7A C9A . 1.524(10) ?
    C7A C8A . 1.531(10) ?
    C7A H7A . 1 ?
    C8A H8A1 . 0.98 ?
    C8A H8A2 . 0.98 ?
    C8A H8A3 . 0.98 ?
    C9A H9A1 . 0.98 ?
    C9A H9A2 . 0.98 ?
    C9A H9A3 . 0.98 ?
    C10A H10A . 0.98 ?
    C10A H10B . 0.98 ?
    C10A H10C . 0.98 ?
    C1B C2B . 1.39 ?
    C1B C6B . 1.39 ?
    C1B C7B . 1.528(10) ?
    C2B C3B . 1.39 ?
    C2B H2B . 0.95 ?
    C3B C4B . 1.39 ?
    C3B H3B . 0.95 ?
    C4B C5B . 1.39 ?
    C4B C10B . 1.526(10) ?
    C5B C6B . 1.39 ?
    C5B H5B . 0.95 ?
    C6B H6B . 0.95 ?
    C7B C9B . 1.527(11) ?
    C7B C8B . 1.527(11) ?
    C7B H7B . 1 ?
    C8B H8B1 . 0.98 ?
    C8B H8B2 . 0.98 ?
    C8B H8B3 . 0.98 ?
    C9B H9B1 . 0.98 ?
    C9B H9B2 . 0.98 ?
    C9B H9B3 . 0.98 ?
    C10B H10D . 0.98 ?
    C10B H10E . 0.98 ?
    C10B H10F . 0.98 ?
    C11 O1 . 1.303(11) ?
    C11 C12 . 1.408(13) ?
    C11 C17 . 1.452(13) ?
    C12 C13 . 1.388(14) ?
    C12 H12 . 0.95 ?
    C13 C14 . 1.399(17) ?
    C13 H13 . 0.95 ?
    C14 C15 . 1.362(17) ?
    C14 H14 . 0.95 ?
    C15 C16 . 1.369(14) ?
    C15 H15 . 0.95 ?
    C16 C17 . 1.413(13) ?
    C16 H16 . 0.95 ?
    C17 O2 . 1.299(11) ?
loop_
    _geom_angle_atom_site_label_1
    _geom_angle_atom_site_label_2
    _geom_angle_atom_site_label_3
    _geom_angle_site_symmetry_1
    _geom_angle_site_symmetry_3
    _geom_angle
    _geom_angle_publ_flag
    C2A C1A C6A . . 120 ?
    C2A C1A C7A . . 121.3(12) ?
    C6A C1A C7A . . 118.7(12) ?
    C2A C1A Os1 . . 72.1(6) ?
    C6A C1A Os1 . . 70.5(6) ?
    C7A C1A Os1 . . 129.6(4) ?
    C1A C2A C3A . . 120 ?
    C1A C2A Os1 . . 69.4(6) ?
    C3A C2A Os1 . . 72.4(4) ?
    C1A C2A H2A . . 120 ?
    C3A C2A H2A . . 120 ?
    Os1 C2A H2A . . 130.9 ?
    C2A C3A C4A . . 120 ?
    C2A C3A Os1 . . 69.8(4) ?
    C4A C3A Os1 . . 71.2(5) ?
    C2A C3A H3A . . 120 ?
    C4A C3A H3A . . 120 ?
    Os1 C3A H3A . . 131.9 ?
    C5A C4A C3A . . 120 ?
    C5A C4A C10A . . 120.2(13) ?
    C3A C4A C10A . . 119.8(13) ?
    C5A C4A Os1 . . 69.7(6) ?
    C3A C4A Os1 . . 71.2(6) ?
    C10A C4A Os1 . . 131.8(4) ?
    C6A C5A C4A . . 120 ?
    C6A C5A Os1 . . 69.4(4) ?
    C4A C5A Os1 . . 72.4(5) ?
    C6A C5A H5A . . 120 ?
    C4A C5A H5A . . 120 ?
    Os1 C5A H5A . . 130.9 ?
    C5A C6A C1A . . 120 ?
    C5A C6A Os1 . . 72.1(4) ?
    C1A C6A Os1 . . 70.6(5) ?
    C5A C6A H6A . . 120 ?
    C1A C6A H6A . . 120 ?
    Os1 C6A H6A . . 129.8 ?
    C9A C7A C1A . . 110.9(12) ?
    C9A C7A C8A . . 112.4(16) ?
    C1A C7A C8A . . 112.2(15) ?
    C9A C7A H7A . . 107 ?
    C1A C7A H7A . . 107 ?
    C8A C7A H7A . . 107 ?
    C7A C8A H8A1 . . 109.5 ?
    C7A C8A H8A2 . . 109.5 ?
    H8A1 C8A H8A2 . . 109.5 ?
    C7A C8A H8A3 . . 109.5 ?
    H8A1 C8A H8A3 . . 109.5 ?
    H8A2 C8A H8A3 . . 109.5 ?
    C7A C9A H9A1 . . 109.5 ?
    C7A C9A H9A2 . . 109.5 ?
    H9A1 C9A H9A2 . . 109.5 ?
    C7A C9A H9A3 . . 109.5 ?
    H9A1 C9A H9A3 . . 109.5 ?
    H9A2 C9A H9A3 . . 109.5 ?
    C4A C10A H10A . . 109.5 ?
    C4A C10A H10B . . 109.5 ?
    H10A C10A H10B . . 109.5 ?
    C4A C10A H10C . . 109.5 ?
    H10A C10A H10C . . 109.5 ?
    H10B C10A H10C . . 109.5 ?
    C2B C1B C6B . . 120 ?
    C2B C1B C7B . . 121.6(16) ?
    C6B C1B C7B . . 118.4(16) ?
    C2B C1B Os1 . . 70.5(7) ?
    C6B C1B Os1 . . 72.5(8) ?
    C7B C1B Os1 . . 129.3(5) ?
    C1B C2B C3B . . 120 ?
    C1B C2B Os1 . . 72.2(7) ?
    C3B C2B Os1 . . 71.4(5) ?
    C1B C2B H2B . . 120 ?
    C3B C2B H2B . . 120 ?
    Os1 C2B H2B . . 128.6 ?
    C4B C3B C2B . . 120 ?
    C4B C3B Os1 . . 72.4(7) ?
    C2B C3B Os1 . . 71.2(5) ?
    C4B C3B H3B . . 120 ?
    C2B C3B H3B . . 120 ?
    Os1 C3B H3B . . 128.7 ?
    C3B C4B C5B . . 120 ?
    C3B C4B C10B . . 118.4(16) ?
    C5B C4B C10B . . 121.6(16) ?
    C3B C4B Os1 . . 70.4(7) ?
    C5B C4B Os1 . . 72.5(8) ?
    C10B C4B Os1 . . 129.3(5) ?
    C6B C5B C4B . . 120 ?
    C6B C5B Os1 . . 71.6(5) ?
    C4B C5B Os1 . . 70.7(6) ?
    C6B C5B H5B . . 120 ?
    C4B C5B H5B . . 120 ?
    Os1 C5B H5B . . 130.2 ?
    C5B C6B C1B . . 120 ?
    C5B C6B Os1 . . 71.8(5) ?
    C1B C6B Os1 . . 70.6(6) ?
    C5B C6B H6B . . 120 ?
    C1B C6B H6B . . 120 ?
    Os1 C6B H6B . . 130.1 ?
    C9B C7B C8B . . 111(2) ?
    C9B C7B C1B . . 107.5(14) ?
    C8B C7B C1B . . 117.5(19) ?
    C9B C7B H7B . . 106.7 ?
    C8B C7B H7B . . 106.7 ?
    C1B C7B H7B . . 106.7 ?
    C7B C8B H8B1 . . 109.5 ?
    C7B C8B H8B2 . . 109.5 ?
    H8B1 C8B H8B2 . . 109.5 ?
    C7B C8B H8B3 . . 109.5 ?
    H8B1 C8B H8B3 . . 109.5 ?
    H8B2 C8B H8B3 . . 109.5 ?
    C7B C9B H9B1 . . 109.5 ?
    C7B C9B H9B2 . . 109.5 ?
    H9B1 C9B H9B2 . . 109.5 ?
    C7B C9B H9B3 . . 109.5 ?
    H9B1 C9B H9B3 . . 109.5 ?
    H9B2 C9B H9B3 . . 109.5 ?
    C4B C10B H10D . . 109.5 ?
    C4B C10B H10E . . 109.5 ?
    H10D C10B H10E . . 109.5 ?
    C4B C10B H10F . . 109.5 ?
    H10D C10B H10F . . 109.5 ?
    H10E C10B H10F . . 109.5 ?
    O1 C11 C12 . . 118.3(9) ?
    O1 C11 C17 . . 115.2(8) ?
    C12 C11 C17 . . 126.4(9) ?
    C13 C12 C11 . . 129.9(10) ?
    C13 C12 H12 . . 115.1 ?
    C11 C12 H12 . . 115.1 ?
    C12 C13 C14 . . 129.0(10) ?
    C12 C13 H13 . . 115.5 ?
    C14 C13 H13 . . 115.5 ?
    C15 C14 C13 . . 128.3(10) ?
    C15 C14 H14 . . 115.8 ?
    C13 C14 H14 . . 115.8 ?
    C14 C15 C16 . . 129.1(11) ?
    C14 C15 H15 . . 115.5 ?
    C16 C15 H15 . . 115.5 ?
    C15 C16 C17 . . 131.2(10) ?
    C15 C16 H16 . . 114.4 ?
    C17 C16 H16 . . 114.4 ?
    O2 C17 C16 . . 118.7(8) ?
    O2 C17 C11 . . 115.5(8) ?
    C16 C17 C11 . . 125.8(9) ?
    C11 O1 Os1 . . 116.1(6) ?
    C17 O2 Os1 . . 116.7(6) ?
    O2 Os1 O1 . . 76.3(2) ?
    O2 Os1 C6A . . 95.9(5) ?
    O1 Os1 C6A . . 155.7(6) ?
    O2 Os1 C1A . . 95.9(4) ?
    O1 Os1 C1A . . 118.1(5) ?
    C6A Os1 C1A . . 38.9(3) ?
    O2 Os1 C5A . . 121.7(5) ?
    O1 Os1 C5A . . 160.9(6) ?
    C6A Os1 C5A . . 38.5(3) ?
    C1A Os1 C5A . . 69.7(4) ?
    O2 Os1 C2A . . 121.5(5) ?
    O1 Os1 C2A . . 94.5(5) ?
    C6A Os1 C2A . . 69.7(3) ?
    C1A Os1 C2A . . 38.5(2) ?
    C5A Os1 C2A . . 81.8(3) ?
    O2 Os1 C4A . . 158.9(5) ?
    O1 Os1 C4A . . 123.4(5) ?
    C6A Os1 C4A . . 69.0(4) ?
    C1A Os1 C4A . . 81.7(3) ?
    C5A Os1 C4A . . 37.9(2) ?
    C2A Os1 C4A . . 68.4(3) ?
    O2 Os1 C3A . . 158.7(5) ?
    O1 Os1 C3A . . 97.2(5) ?
    C6A Os1 C3A . . 81.7(3) ?
    C1A Os1 C3A . . 69.0(3) ?
    C5A Os1 C3A . . 68.4(3) ?
    C2A Os1 C3A . . 37.9(2) ?
    C4A Os1 C3A . . 37.6(2) ?
    O2 Os1 C2B . . 145.8(6) ?
    O1 Os1 C2B . . 96.3(5) ?
    O2 Os1 C3B . . 109.1(5) ?
    O1 Os1 C3B . . 95.2(6) ?
    C2B Os1 C3B . . 37.4(3) ?
    O2 Os1 C1B . . 160.6(6) ?
    O1 Os1 C1B . . 122.5(6) ?
    C2B Os1 C1B . . 37.3(2) ?
    C3B Os1 C1B . . 67.1(4) ?
    O2 Os1 C4B . . 87.4(4) ?
    O1 Os1 C4B . . 119.8(6) ?
    C2B Os1 C4B . . 67.1(4) ?
    C3B Os1 C4B . . 37.2(3) ?
    C1B Os1 C4B . . 78.8(4) ?
loop_
    _geom_torsion_atom_site_label_1
    _geom_torsion_atom_site_label_2
    _geom_torsion_atom_site_label_3
    _geom_torsion_atom_site_label_4
    _geom_torsion_site_symmetry_1
    _geom_torsion_site_symmetry_2
    _geom_torsion_site_symmetry_3
    _geom_torsion_site_symmetry_4
    _geom_torsion
    _geom_torsion_publ_flag
    C6A C1A C2A C3A . . . . 0 ?
    C7A C1A C2A C3A . . . . -179.8(3) ?
    Os1 C1A C2A C3A . . . . -53.8(5) ?
    C6A C1A C2A Os1 . . . . 53.8(5) ?
    C7A C1A C2A Os1 . . . . -126.0(5) ?
    C1A C2A C3A C4A . . . . 0 ?
    Os1 C2A C3A C4A . . . . -52.4(6) ?
    C1A C2A C3A Os1 . . . . 52.4(6) ?
    C2A C3A C4A C5A . . . . 0 ?
    Os1 C3A C4A C5A . . . . -51.8(5) ?
    C2A C3A C4A C10A . . . . 179.8(3) ?
    Os1 C3A C4A C10A . . . . 128.1(5) ?
    C2A C3A C4A Os1 . . . . 51.8(5) ?
    C3A C4A C5A C6A . . . . 0 ?
    C10A C4A C5A C6A . . . . -179.8(3) ?
    Os1 C4A C5A C6A . . . . -52.5(4) ?
    C3A C4A C5A Os1 . . . . 52.5(4) ?
    C10A C4A C5A Os1 . . . . -127.4(5) ?
    C4A C5A C6A C1A . . . . 0 ?
    Os1 C5A C6A C1A . . . . -53.8(5) ?
    C4A C5A C6A Os1 . . . . 53.8(5) ?
    C2A C1A C6A C5A . . . . 0 ?
    C7A C1A C6A C5A . . . . 179.8(3) ?
    Os1 C1A C6A C5A . . . . 54.5(4) ?
    C2A C1A C6A Os1 . . . . -54.5(4) ?
    C7A C1A C6A Os1 . . . . 125.3(5) ?
    C2A C1A C7A C9A . . . . -93.8(15) ?
    C6A C1A C7A C9A . . . . 86.4(16) ?
    Os1 C1A C7A C9A . . . . 174.1(14) ?
    C2A C1A C7A C8A . . . . 32.8(16) ?
    C6A C1A C7A C8A . . . . -147.0(15) ?
    Os1 C1A C7A C8A . . . . -59(2) ?
    C6B C1B C2B C3B . . . . 0 ?
    C7B C1B C2B C3B . . . . 180.0(3) ?
    Os1 C1B C2B C3B . . . . 55.1(6) ?
    C6B C1B C2B Os1 . . . . -55.1(6) ?
    C7B C1B C2B Os1 . . . . 124.8(6) ?
    C1B C2B C3B C4B . . . . 0 ?
    Os1 C2B C3B C4B . . . . 55.5(8) ?
    C1B C2B C3B Os1 . . . . -55.5(8) ?
    C2B C3B C4B C5B . . . . 0 ?
    Os1 C3B C4B C5B . . . . 55.0(5) ?
    C2B C3B C4B C10B . . . . -179.9(3) ?
    Os1 C3B C4B C10B . . . . -124.9(6) ?
    C2B C3B C4B Os1 . . . . -55.0(5) ?
    C3B C4B C5B C6B . . . . 0 ?
    C10B C4B C5B C6B . . . . 179.8(3) ?
    Os1 C4B C5B C6B . . . . 54.0(5) ?
    C3B C4B C5B Os1 . . . . -54.0(5) ?
    C10B C4B C5B Os1 . . . . 125.9(5) ?
    C4B C5B C6B C1B . . . . 0 ?
    Os1 C5B C6B C1B . . . . 53.6(7) ?
    C4B C5B C6B Os1 . . . . -53.6(7) ?
    C2B C1B C6B C5B . . . . 0 ?
    C7B C1B C6B C5B . . . . -180.0(3) ?
    Os1 C1B C6B C5B . . . . -54.2(5) ?
    C2B C1B C6B Os1 . . . . 54.2(5) ?
    C7B C1B C6B Os1 . . . . -125.8(6) ?
    C2B C1B C7B C9B . . . . 93.9(19) ?
    C6B C1B C7B C9B . . . . -86.1(19) ?
    Os1 C1B C7B C9B . . . . -176.3(18) ?
    C2B C1B C7B C8B . . . . -32(2) ?
    C6B C1B C7B C8B . . . . 148(2) ?
    Os1 C1B C7B C8B . . . . 58(3) ?
    O1 C11 C12 C13 . . . . -178.9(11) ?
    C17 C11 C12 C13 . . . . 1.2(18) ?
    C11 C12 C13 C14 . . . . 3(2) ?
    C12 C13 C14 C15 . . . . -1(2) ?
    C13 C14 C15 C16 . . . . -2(2) ?
    C14 C15 C16 C17 . . . . 0(2) ?
    C15 C16 C17 O2 . . . . -176.9(11) ?
    C15 C16 C17 C11 . . . . 4.9(18) ?
    O1 C11 C17 O2 . . . . -4.0(12) ?
    C12 C11 C17 O2 . . . . 176.0(9) ?
    O1 C11 C17 C16 . . . . 174.3(9) ?
    C12 C11 C17 C16 . . . . -5.8(16) ?
    C12 C11 O1 Os1 . . . . -176.6(7) ?
    C17 C11 O1 Os1 . . . . 3.4(10) ?
    C16 C17 O2 Os1 . . . . -175.7(7) ?
    C11 C17 O2 Os1 . . . . 2.6(10) ?
loop_
    _geom_hbond_atom_site_label_D
    _geom_hbond_atom_site_label_H
    _geom_hbond_atom_site_label_A
    _geom_hbond_site_symmetry_A
    _geom_hbond_distance_DH
    _geom_hbond_distance_HA
    _geom_hbond_distance_DA
    _geom_hbond_angle_DHA
    C2A H2A O1 3_575 0.95 2.40 3.24(2) 148
    C3B H3B O1 3_575 0.95 2.75 3.38(2) 124
    C5B H5B O2 3_675 0.95 2.50 3.25(2) 136
    C6A H6A O2 3_675 0.95 2.71 3.39(2) 124
    C5A H5A O2 3_675 0.95 2.77 3.39(2) 124
_iucr_refine_instructions_details
;
    shelx.res created by SHELXL-2014/7
TITL 17a_KC062_a in P2(1)/c
CELL  0.71073  11.1574  14.6104  10.8342   90.000  110.454   90.000
ZERR     4.00   0.0005   0.0007   0.0005    0.000    0.002    0.000
LATT   1
SYMM  - X, 1/2 + Y, 1/2 - Z
SFAC  C    H    O    BR   OS
UNIT  68 76 8 4 4
MERG   2
OMIT    -2.00  56.00
ISOR C5B C2B
SIMU 0.02 C1A > C10B
DELU 0.005 C1A > C10B
FLAT 0.01 C1A C2A C3A C4A C5A C6A C7A C10A
FLAT 0.01 C1B C2B C3B C3B C5B C6B C7B C10B
SADI 0.01  C1A C7A C4A C10A C7A C8A C7A C9A C1B C7B
SADI  0.01 C1B C7B C4B C10B C7B C8B C7B C9B
FMAP   2
PLAN    5
SIZE     0.053   0.097   0.124
ACTA
BOND   $H
CONF
L.S.  10
TEMP  -100.00
WGHT    0.013700   44.263401
FVAR       0.21519   0.56056
PART    1
AFIX  66
C1A   1    0.216972    1.059982   -0.123384    21.00000    0.01881    0.05598 =
         0.03081    0.00737    0.01089    0.00448
C2A   1    0.106554    1.013147   -0.129658    21.00000    0.01788    0.06089 =
         0.02215    0.00567    0.00484   -0.00164
AFIX  43
H2A   2    0.036359    1.045457   -0.120240    21.00000   -1.20000
AFIX  65
C3A   1    0.098843    0.919038   -0.149713    21.00000    0.01915    0.06424 =
         0.02384    0.00115    0.00691   -0.00716
AFIX  43
H3A   2    0.023377    0.887029   -0.154001    21.00000   -1.20000
AFIX  65
C4A   1    0.201549    0.871764   -0.163493    21.00000    0.02804    0.06005 =
         0.01536   -0.00010    0.00747   -0.00324
C5A   1    0.311967    0.918598   -0.157219    21.00000    0.02126    0.05924 =
         0.02213   -0.00137    0.00761    0.00201
AFIX  43
H5A   2    0.382162    0.886287   -0.166637    21.00000   -1.20000
AFIX  65
C6A   1    0.319680    1.012707   -0.137164    21.00000    0.02528    0.05641 =
         0.02246    0.00838    0.01608    0.00222
AFIX  43
H6A   2    0.395146    1.044716   -0.132876    21.00000   -1.20000
AFIX   0
C7A   1    0.228551    1.163350   -0.101036    21.00000    0.02877    0.05474 =
         0.04802    0.01166    0.02642    0.00049
AFIX  13
H7A   2    0.321076    1.176823   -0.052947    21.00000   -1.20000
AFIX   0
C8A   1    0.155372    1.196514   -0.013454    21.00000    0.05797    0.05873 =
         0.04740   -0.00142    0.03440   -0.00081
AFIX  33
H8A1  2    0.183262    1.161720    0.069082    21.00000   -1.50000
H8A2  2    0.172553    1.261729    0.005875    21.00000   -1.50000
H8A3  2    0.063451    1.187325   -0.059250    21.00000   -1.50000
AFIX   0
C9A   1    0.190039    1.214575   -0.231639    21.00000    0.05185    0.05609 =
         0.04586    0.01081    0.02779    0.01164
AFIX  33
H9A1  2    0.198222    1.280601   -0.214847    21.00000   -1.50000
H9A2  2    0.246000    1.196175   -0.279696    21.00000   -1.50000
H9A3  2    0.101127    1.199893   -0.284370    21.00000   -1.50000
AFIX   0
C10A  1    0.192658    0.768252   -0.185135    21.00000    0.03821    0.06474 =
         0.03219   -0.01182    0.01024   -0.00913
AFIX 137
H10A  2    0.144047    0.741119   -0.134489    21.00000   -1.50000
H10B  2    0.278925    0.742032   -0.155803    21.00000   -1.50000
H10C  2    0.149301    0.755231   -0.278991    21.00000   -1.50000
PART    2
AFIX  66
C1B   1    0.175017    0.894427   -0.182076   -21.00000    0.02166    0.05607 =
         0.01714   -0.00107    0.00189   -0.00326
C2B   1    0.090980    0.952763   -0.151524   -21.00000    0.02202    0.05147 =
         0.01652    0.01292    0.01289   -0.00458
AFIX  43
H2B   2    0.009710    0.930959   -0.154796   -21.00000   -1.20000
AFIX  65
C3B   1    0.125853    1.043001   -0.116185   -21.00000    0.01587    0.05644 =
         0.02214    0.00014    0.00939    0.00186
AFIX  43
H3B   2    0.068417    1.082871   -0.095303   -21.00000   -1.20000
AFIX  65
C4B   1    0.244764    1.074904   -0.111397   -21.00000    0.02181    0.04822 =
         0.02789    0.00776    0.01488   -0.00250
C5B   1    0.328802    1.016569   -0.141949   -21.00000    0.02133    0.04907 =
         0.02121    0.01363    0.01738    0.00119
AFIX  43
H5B   2    0.410072    1.038374   -0.138677   -21.00000   -1.20000
AFIX  65
C6B   1    0.293931    0.926331   -0.177289   -21.00000    0.02684    0.05642 =
         0.01265    0.00087    0.01173    0.00020
AFIX  43
H6B   2    0.351368    0.886462   -0.198170   -21.00000   -1.20000
AFIX   0
C7B   1    0.140331    0.794768   -0.221286   -21.00000    0.02913    0.05933 =
         0.03022   -0.00650    0.00298   -0.00382
AFIX  13
H7B   2    0.222562    0.759860   -0.194478   -21.00000   -1.20000
AFIX   0
C8B   1    0.054210    0.745799   -0.159516   -21.00000    0.05459    0.05006 =
         0.04362   -0.00941    0.01956   -0.01009
AFIX  33
H8B1  2    0.092688    0.749212   -0.063314   -21.00000   -1.50000
H8B2  2   -0.030005    0.775249   -0.188526   -21.00000   -1.50000
H8B3  2    0.044684    0.681514   -0.187073   -21.00000   -1.50000
AFIX   0
C9B   1    0.083591    0.790974   -0.371442   -21.00000    0.04995    0.05823 =
         0.03048   -0.01349    0.01288    0.00529
AFIX  33
H9B1  2    0.140536    0.822799   -0.408577   -21.00000   -1.50000
H9B2  2    0.074252    0.726975   -0.400344   -21.00000   -1.50000
H9B3  2   -0.000437    0.820710   -0.401797   -21.00000   -1.50000
AFIX   0
C10B  1    0.279513    1.174369   -0.071808   -21.00000    0.02975    0.05052 =
         0.04743    0.00046    0.02265   -0.00153
AFIX 137
H10D  2    0.260585    1.212097   -0.151145   -21.00000   -1.50000
H10E  2    0.370881    1.178605   -0.019515   -21.00000   -1.50000
H10F  2    0.229382    1.196264   -0.019349   -21.00000   -1.50000
AFIX   0
PART    0
C11   1    0.251892    0.991824    0.269777    11.00000    0.01728    0.03775 =
         0.02304    0.00373    0.00930    0.00695
C12   1    0.204932    0.987079    0.374552    11.00000    0.02425    0.05037 =
         0.02758    0.00402    0.01233    0.00139
AFIX  43
H12   2    0.129633    0.951454    0.357542    11.00000   -1.20000
AFIX   0
C13   1    0.251819    1.026476    0.498825    11.00000    0.03286    0.05957 =
         0.02493    0.00021    0.01761    0.00507
AFIX  43
H13   2    0.206613    1.011552    0.555911    11.00000   -1.20000
AFIX   0
C14   1    0.356407    1.085114    0.551714    11.00000    0.04569    0.05666 =
         0.02511   -0.00602    0.00151    0.01761
AFIX  43
H14   2    0.371559    1.105836    0.638983    11.00000   -1.20000
AFIX   0
C15   1    0.439316    1.116319    0.494174    11.00000    0.03664    0.04341 =
         0.02779   -0.00574    0.00522    0.00319
AFIX  43
H15   2    0.503077    1.157435    0.545917    11.00000   -1.20000
AFIX   0
C16   1    0.443648    1.096735    0.372200    11.00000    0.02820    0.03797 =
         0.02891   -0.00390    0.01043    0.00097
AFIX  43
H16   2    0.510597    1.126639    0.352826    11.00000   -1.20000
AFIX   0
C17   1    0.365936    1.039823    0.270157    11.00000    0.02002    0.03289 =
         0.02500   -0.00021    0.00923    0.00373
O1    3    0.188824    0.949532    0.160478    11.00000    0.01861    0.05348 =
         0.02394   -0.00635    0.01035   -0.00532
O2    3    0.394812    1.030003    0.164676    11.00000    0.01963    0.04598 =
         0.02648   -0.00427    0.01574   -0.00569
BR1   4    0.400953    0.817508    0.136548    11.00000    0.03164    0.03922 =
         0.05264    0.00378    0.01282    0.00588
OS1   5    0.269785    0.953252    0.013524    11.00000    0.01538    0.03851 =
         0.02000   -0.00243    0.00944    0.00078
HKLF 4
REM  17a_KC062_a in P2(1)/c
REM R1 =  0.0526 for    3614 Fo > 4sig(Fo)  and  0.0581 for all    3990 data
REM    259 parameters refined using    384 restraints
END
WGHT      0.0138     44.2431
REM Highest difference peak  5.631,  deepest hole -2.074,  1-sigma level  0.253
Q1    1   0.2773  0.8982  0.0363  11.00000  0.05    5.63
Q2    1   0.2757  1.0141  0.0266  11.00000  0.05    5.26
Q3    1   0.3435  0.9482  0.0735  11.00000  0.05    2.44
Q4    1   0.4240  0.7729  0.1792  11.00000  0.05    2.13
Q5    1   0.4099  0.8742  0.1391  11.00000  0.05    1.77
;
