# Supplementary material for: Crystal structure of bromido(η6-1-isopropyl-4-methylbenzene)(7-oxocyclohepta-1,3,5-trien-1-olato-κ2 O,O′)osmium
Source: Acta Crystallogr E Crystallogr Commun. 2018 Feb 2;74(Pt 3):275–7. doi: 10.1107/S2056989018001391 (PMC5947785; doi:10.1107/S2056989018001391)
Supplement: Supplementary file 2 [file e-74-00275-Isup2.hkl]

#
# h,k,l, Fc-squared, Fo-squared, sigma(Fo-squared), status flag
#
data_I
_shelx_title ' 17a_KC062_a in P2(1)/c'
_shelx_refln_list_code          4
_shelx_F_calc_maximum      357.30
_exptl_crystal_F_000       992.00
_reflns_d_resolution_high  0.7571

loop_
 _space_group_symop_operation_xyz
 'x, y, z'
 '-x, y+1/2, -z+1/2'
 '-x, -y, -z'
 'x, -y-1/2, z-1/2'

_cell_length_a    11.1574
_cell_length_b    14.6104
_cell_length_c    10.8342
_cell_angle_alpha  90.000
_cell_angle_beta  110.454
_cell_angle_gamma  90.000

_shelx_F_squared_multiplier     1.000

loop_
 _refln_index_h
 _refln_index_k
 _refln_index_l
 _refln_F_squared_calc
 _refln_F_squared_meas
 _refln_F_squared_sigma
 _refln_observed_status
   3   0   0       7148.16       7248.28       138.78 o
   4   0   0      13243.54      12970.61       231.36 o
   5   0   0         65.84         82.78        15.33 o
   6   0   0      53826.70      53602.56       953.26 o
   7   0   0      21609.43      21655.60       436.01 o
   8   0   0      10177.30       9844.00       204.34 o
   9   0   0      27837.35      27927.20       623.32 o
  10   0   0         41.30         69.75        40.91 o
  11   0   0      10305.78      11389.07       248.99 o
  12   0   0        270.00        270.13        51.19 o
  13   0   0       9143.77       9930.04       540.68 o
   2   1   0       3972.20       3862.56        39.34 o
   3   1   0        878.93        880.76        15.42 o
   4   1   0          2.63         86.99         9.19 o
   5   1   0       1907.63       1771.74        26.55 o
   6   1   0          8.01        225.88        14.29 o
   7   1   0       6999.98       6856.80       102.09 o
   8   1   0       8618.44       8895.20       118.04 o
   9   1   0        483.03        606.33        24.58 o
  10   1   0       1605.43       1674.11        38.76 o
  11   1   0        256.35        200.81        31.98 o
  12   1   0         46.16         83.00        35.74 o
  13   1   0        570.57        558.52        47.85 o
   1   2   0        379.25        539.47         8.36 o
   2   2   0      92974.61      93933.73      1005.01 o
   3   2   0       6947.53       7556.99        85.93 o
   4   2   0      44964.12      42822.61       403.27 o
   5   2   0      21329.40      21106.10       241.53 o
   6   2   0       9849.15       9554.48       107.16 o
   7   2   0       8017.51       7861.39        94.45 o
   8   2   0       5698.78       5593.48        85.46 o
   9   2   0       6008.62       6394.14       106.91 o
  10   2   0       3080.88       3025.11        45.93 o
  11   2   0      14725.37      15789.15       233.43 o
  12   2   0          4.14          5.81        35.53 o
  13   2   0       7447.72       7608.76       318.68 o
   1   3   0      27175.88      29149.54       262.52 o
   2   3   0       3140.15       3516.61        47.99 o
   3   3   0      67953.24      68281.66       789.15 o
   4   3   0      10705.39      11461.69       116.57 o
   5   3   0      14013.98      13878.18       139.76 o
   6   3   0      14630.43      14720.59       161.77 o
   7   3   0       2626.41       2483.49        35.00 o
   8   3   0       8768.86       8953.42       107.49 o
   9   3   0       1184.78       1195.97        28.58 o
  10   3   0      10582.64      11029.97       128.72 o
  11   3   0        249.88        423.13        32.47 o
  12   3   0       8452.50       8879.13       109.51 o
  13   3   0          2.85         77.80        49.97 o
   0   4   0      24566.91      26095.79       117.69 o
   1   4   0       2073.77       2462.21        27.89 o
   2   4   0      23244.36      25847.56       249.76 o
   3   4   0       1100.43       1591.21        22.02 o
   4   4   0       5365.33       5410.78        54.65 o
   5   4   0       2241.05       2220.70        25.24 o
   6   4   0       2662.83       2323.60        29.31 o
   7   4   0       1050.00        888.89        20.77 o
   8   4   0       2052.31       1808.90        34.59 o
   9   4   0       2930.17       2719.15        51.23 o
  10   4   0        169.39        360.93        27.95 o
  11   4   0       1878.89       2066.21        46.75 o
  12   4   0         10.33        265.32        38.30 o
  13   4   0       1329.50       1306.70        85.09 o
   1   5   0      41637.86      41928.27       315.85 o
   2   5   0       2098.77       2925.05        29.11 o
   3   5   0      71327.57      72492.79       817.22 o
   4   5   0      14916.91      15186.13       164.94 o
   5   5   0      27869.00      27360.80       259.01 o
   6   5   0      22355.41      21852.48       211.55 o
   7   5   0       3136.84       3029.35        34.21 o
   8   5   0       9484.91       8760.87        95.39 o
   9   5   0       3283.74       3178.74        64.04 o
  10   5   0      14911.18      14651.69       208.00 o
  11   5   0        865.10        959.52        38.19 o
  12   5   0      13065.98      13248.85       353.98 o
  13   5   0        189.28        210.42        64.01 o
   0   6   0        849.60       1929.88        28.26 o
   1   6   0       3375.76       3335.97        25.60 o
   2   6   0       1595.73       1467.15        22.80 o
   3   6   0         53.23         91.19        13.08 o
   4   6   0       4824.29       4666.68        57.29 o
   5   6   0       5986.53       5668.76        59.60 o
   6   6   0        877.73        734.76        20.36 o
   7   6   0         15.61          2.19        18.52 o
   8   6   0         90.52        101.81        21.90 o
   9   6   0         46.21         12.24        23.13 o
  10   6   0       1451.50       1614.86        38.31 o
  11   6   0       2356.81       2231.84        64.21 o
  12   6   0        121.28         96.79        44.06 o
  13   6   0        325.04        310.86        67.53 o
   1   7   0      36940.11      34174.52       216.28 o
   2   7   0      12089.08      11233.40       111.18 o
   3   7   0       6342.13       6159.21        71.42 o
   4   7   0        174.51        105.12        15.71 o
   5   7   0      18546.66      17656.42       162.92 o
   6   7   0       5419.54       4773.34        48.93 o
   7   7   0      12889.45      11806.93       144.44 o
   8   7   0      17948.60      16390.80       157.75 o
   9   7   0        238.69        252.34        27.17 o
  10   7   0       7618.00       7088.38       105.48 o
  11   7   0        101.07         30.08        39.78 o
  12   7   0       4252.14       3758.14       151.56 o
   0   8   0      43251.89      39302.67       351.95 o
   1   8   0       4023.61       3543.52        32.50 o
   2   8   0      11498.36      10506.39        79.46 o
   3   8   0       4381.44       4087.85        42.81 o
   4   8   0       1471.44       1447.84        31.51 o
   5   8   0         92.27        288.94        20.20 o
   6   8   0      12096.26      11421.60       116.59 o
   7   8   0       7146.21       6459.31        71.48 o
   8   8   0       4116.37       4176.46        48.24 o
   9   8   0      10579.25      10172.66       122.59 o
  10   8   0         93.74         91.41        31.11 o
  11   8   0       1987.29       1774.68        53.71 o
  12   8   0         96.02         27.60        53.12 o
   1   9   0       1993.45       1792.49        56.05 o
   2   9   0       2408.73       2356.22        38.44 o
   3   9   0      17369.53      16378.32       146.91 o
   4   9   0       2058.35       1696.76        36.36 o
   5   9   0       4100.42       3900.88        45.87 o
   6   9   0       3422.40       3111.17        48.25 o
   7   9   0         98.70        228.55        26.97 o
   8   9   0        160.53        124.87        28.84 o
   9   9   0       1208.21       1250.07        36.77 o
  10   9   0       1867.25       1665.16        58.13 o
  11   9   0        558.74        583.36        44.43 o
  12   9   0       3177.10       3117.55       140.79 o
   0  10   0      12163.96      10654.60       125.28 o
   1  10   0        134.22        136.58        19.50 o
   2  10   0      21610.60      19588.96       159.88 o
   3  10   0       1755.73       1365.12        33.05 o
   4  10   0      18250.37      16905.58       159.95 o
   5  10   0       7496.53       6828.94        69.07 o
   6  10   0       4749.53       4457.96        50.71 o
   7  10   0       4749.04       4260.64        58.14 o
   8  10   0       2582.09       2409.34        56.17 o
   9  10   0       5829.52       5674.41        85.22 o
  10  10   0       1005.28        919.34        51.74 o
  11  10   0       6538.70       6376.20       227.35 o
   1  11   0        353.97        235.79        22.93 o
   2  11   0        181.68        117.57        22.45 o
   3  11   0         40.79        111.12        23.80 o
   4  11   0         15.53        231.66        25.30 o
   5  11   0        132.81        164.03        26.34 o
   6  11   0        260.21        210.40        28.96 o
   7  11   0          6.36        -30.36        30.36 o
   8  11   0        110.79         77.67        33.21 o
   9  11   0          5.53         42.05        41.28 o
  10  11   0          9.64        -35.44        46.51 o
  11  11   0         23.14         12.02        67.54 o
   0  12   0       9107.45       9008.96       139.07 o
   1  12   0          2.20        -24.12        24.12 o
   2  12   0      10758.15       9926.67       118.67 o
   3  12   0        650.08        502.12        27.86 o
   4  12   0       7031.93       6808.24        59.06 o
   5  12   0       3366.89       3185.44        53.26 o
   6  12   0       2335.79       2518.21        56.26 o
   7  12   0       3097.05       3505.38        63.49 o
   8  12   0       1812.36       1763.01        47.38 o
   9  12   0       4324.35       4333.44       125.15 o
  10  12   0        615.53        621.71        59.70 o
   1  13   0       3053.89       3188.58        60.82 o
   2  13   0         18.18        -28.19        28.19 o
   3  13   0       5983.72       5974.45        88.06 o
   4  13   0       2064.05       1834.87        45.34 o
   5  13   0       1843.28       1961.59        46.09 o
   6  13   0       2475.51       2709.10        61.55 o
   7  13   0        260.38        300.90        39.06 o
   8  13   0        409.10        363.43        42.01 o
   9  13   0        842.43        871.96        63.49 o
  10  13   0       1645.54       1593.67        91.71 o
   0  14   0       8459.40       9019.54       162.34 o
   1  14   0       1838.52       1824.86        46.19 o
   2  14   0        818.12       1014.07        37.96 o
   3  14   0        834.11        902.15        37.21 o
   4  14   0        100.20        306.63        34.62 o
   5  14   0         65.12         93.63        35.81 o
   6  14   0       2924.48       3256.53        68.23 o
   7  14   0       1787.59       1871.70        51.81 o
   8  14   0        592.50        782.34        49.73 o
   9  14   0       2327.59       2391.89       152.94 o
   1  15   0       8812.02      10270.51       143.32 o
   2  15   0       2031.24       2065.67        49.02 o
   3  15   0       1495.93       1967.95        47.98 o
   4  15   0        272.82        295.21        39.49 o
   5  15   0       2633.96       3071.65        71.89 o
   6  15   0        640.32        690.30        49.16 o
   7  15   0       3002.59       3351.01        91.15 o
   8  15   0       3915.61       4235.92       182.58 o
   0  16   0        355.65        332.81        63.03 o
   1  16   0        163.29        181.20        40.64 o
   2  16   0         20.49         37.15        42.63 o
   3  16   0         11.00        -41.91        41.91 o
   4  16   0        113.75        134.66        43.45 o
   5  16   0        322.15        373.34        46.65 o
   6  16   0        185.19        160.33        49.60 o
   7  16   0         12.07          2.27        65.68 o
   1  17   0       1882.38       2751.55        67.24 o
   2  17   0          9.29        -21.51        47.78 o
   3  17   0       3830.42       5455.17        91.19 o
   4  17   0       1096.31       1306.76        59.69 o
   5  17   0       1447.01       1884.50        84.11 o
   6  17   0       1749.10       1838.61       104.46 o
   0  18   0        494.03        570.66        82.29 o
   1  18   0          2.12        -49.55        57.64 o
   2  18   0        757.04       1023.24        58.79 o
   3  18   0          3.68        104.58        63.75 o
   4  18   0        909.58       1293.34        79.97 o
   1  19   0        521.35        796.33        73.45 o
   2  19   0          2.49         33.80        90.84 o
 -14   1   1        144.64        289.73        90.17 o
 -13   1   1       8011.11       8819.01       356.35 o
 -12   1   1        312.59        404.68        35.65 o
 -11   1   1      11640.19      12894.14       212.06 o
 -10   1   1       1287.39       1337.23        31.07 o
  -9   1   1      22535.68      23447.16       298.84 o
  -8   1   1      18236.83      18381.92       228.87 o
  -7   1   1      11840.30      11866.31       175.55 o
  -6   1   1      15439.91      15313.00       207.27 o
  -5   1   1       7153.05       7513.10       110.20 o
  -4   1   1       8766.47       8568.92       129.28 o
  -3   1   1      14613.45      15579.67       328.52 o
   1   1   1       3302.83       4270.07        69.24 o
   2   1   1      33657.57      32239.21       475.72 o
   3   1   1       6531.17       7105.77       101.63 o
   4   1   1      45141.48      43446.38       508.86 o
   5   1   1      16027.22      16715.38       205.39 o
   6   1   1      31299.29      30574.74       398.57 o
   7   1   1      28912.11      29930.94       420.61 o
   8   1   1       2147.13       1988.36        35.91 o
   9   1   1      19423.41      20666.89       277.99 o
  10   1   1        130.19        189.49        31.31 o
  11   1   1       8504.87       9143.86       151.86 o
  12   1   1         35.60         90.73        39.48 o
  13   1   1       7470.31       7923.76       409.09 o
 -14   2   1       2102.89       2417.63       107.99 o
 -13   2   1        183.32        306.13        44.62 o
 -12   2   1       2682.63       2847.73        61.44 o
 -11   2   1         54.72         79.78        27.52 o
 -10   2   1       8861.19       9138.04       124.64 o
  -9   2   1       1915.75       1714.06        42.91 o
  -8   2   1       7531.18       7526.37        87.42 o
  -7   2   1       9619.27       9386.63       126.26 o
  -6   2   1        361.08        393.40        14.16 o
  -5   2   1       2723.05       2780.69        38.01 o
  -4   2   1       1060.77       1027.77        14.61 o
  -3   2   1       4236.67       4532.60        60.22 o
  -2   2   1      11519.98      13075.02       188.19 o
  -1   2   1      61442.76      66709.88       965.53 o
   0   2   1       3225.27       3670.30        59.21 o
   1   2   1      25775.73      27212.35       429.95 o
   2   2   1      19403.05      21775.76       373.47 o
   3   2   1       1624.95       1680.54        21.96 o
   4   2   1         28.65         72.12        11.39 o
   5   2   1      21379.80      20865.95       235.94 o
   6   2   1       9497.93       9628.50       130.77 o
   7   2   1       4377.81       4088.20        55.63 o
   8   2   1      11739.02      12080.29       189.25 o
   9   2   1         75.39         30.08        23.85 o
  10   2   1       2567.73       2785.98        60.50 o
  11   2   1        532.44        590.11        36.51 o
  12   2   1       3864.73       4333.13       102.17 o
  13   2   1          1.07         80.00        57.66 o
 -13   3   1       6954.07       7115.57       300.93 o
 -12   3   1        660.07        648.07        39.90 o
 -11   3   1       7216.14       7791.39       103.70 o
 -10   3   1       4761.11       4628.05        79.62 o
  -9   3   1        948.19        957.61        24.76 o
  -8   3   1        218.15        376.15        18.47 o
  -7   3   1      11954.21      11796.40       156.48 o
  -6   3   1       3184.53       2726.09        38.70 o
  -5   3   1      19239.07      19810.90       232.37 o
  -4   3   1      22648.29      22718.17       288.32 o
  -3   3   1       3147.02       3787.62        36.47 o
  -2   3   1       2298.42       2431.57        37.94 o
  -1   3   1       2791.13       3801.89        20.97 o
   0   3   1       9619.23       9853.55       116.76 o
   1   3   1        398.45        861.39        13.92 o
   2   3   1      39045.78      39885.30       613.34 o
   3   3   1      21098.42      22361.11       269.23 o
   4   3   1      16943.97      16356.21       134.69 o
   5   3   1      19711.84      20029.82       243.38 o
   6   3   1       2011.39       1992.55        28.38 o
   7   3   1       2196.05       2219.30        32.55 o
   8   3   1       3815.76       3717.30        67.11 o
   9   3   1       6432.14       6633.82        84.66 o
  10   3   1        536.14        614.46        32.35 o
  11   3   1       9048.59       9732.41       127.11 o
  12   3   1        627.64        598.10        43.16 o
  13   3   1       1796.47       1811.86       117.58 o
 -13   4   1          1.53         52.50        45.00 o
 -12   4   1      16985.91      17122.32       457.11 o
 -11   4   1       4537.50       4498.81        78.93 o
 -10   4   1       7890.11       7906.45       115.97 o
  -9   4   1       2817.41       2759.16        56.03 o
  -8   4   1       9406.63       9061.44       123.06 o
  -7   4   1       2156.31       2011.33        29.34 o
  -6   4   1      40346.78      40022.06       465.86 o
  -5   4   1      48246.35      47714.58       493.23 o
  -4   4   1       2818.28       2844.88        30.21 o
  -3   4   1      46383.84      48208.46       612.03 o
  -2   4   1       5974.02       6595.86        64.01 o
  -1   4   1      17407.08      18504.96        73.65 o
   0   4   1       5666.73       5922.22        65.66 o
   1   4   1     106382.03     110365.76      1253.80 o
   2   4   1       3125.23       3651.19        42.23 o
   3   4   1      90629.30      89963.95      1057.11 o
   4   4   1      42448.75      42648.13       458.28 o
   5   4   1       8110.57       7794.23        79.02 o
   6   4   1       9843.62       9616.98        81.11 o
   7   4   1       4099.29       3894.90        59.37 o
   8   4   1       5369.04       5277.12        91.65 o
   9   4   1       8288.51       8301.35       123.48 o
  10   4   1      21090.21      22137.27       360.34 o
  11   4   1        164.94        205.89        35.78 o
  12   4   1      11030.79      11643.80       337.31 o
  13   4   1       1017.86       1222.42       110.66 o
 -13   5   1        136.45        197.71        47.82 o
 -12   5   1        212.25        499.63        42.70 o
 -11   5   1        175.19        237.00        33.44 o
 -10   5   1         39.84        100.79        27.56 o
  -9   5   1       2083.21       1876.52        44.31 o
  -8   5   1       2472.27       2051.25        45.72 o
  -7   5   1        196.82        221.08        18.21 o
  -6   5   1         39.89        171.47        15.39 o
  -5   5   1       1322.18       1292.99        23.07 o
  -4   5   1       6383.29       6869.56        62.63 o
  -3   5   1       5284.41       5549.89        70.30 o
  -2   5   1       3265.41       3201.30        26.90 o
  -1   5   1        665.39        644.36        15.50 o
   0   5   1      11884.11      12211.17       104.51 o
   1   5   1      21774.99      23684.69       213.51 o
   2   5   1       8783.83       9596.22       136.42 o
   3   5   1         60.20        179.92        12.90 o
   4   5   1        180.60        195.95        14.90 o
   5   5   1        564.32        542.56        17.63 o
   6   5   1       5945.43       5436.51        45.01 o
   7   5   1       6291.96       6002.06        66.51 o
   8   5   1        474.74        612.32        25.53 o
   9   5   1        193.56        281.62        26.47 o
  10   5   1        271.78        369.44        31.63 o
  11   5   1        189.99        112.70        36.58 o
  12   5   1        308.13        331.15        44.31 o
 -13   6   1        388.53        421.73        56.81 o
 -12   6   1       7184.88       6574.02       157.04 o
 -11   6   1        239.36        255.09        33.96 o
 -10   6   1      18058.85      16886.52       236.73 o
  -9   6   1       4372.35       4197.19        49.32 o
  -8   6   1      19993.40      18355.70       236.48 o
  -7   6   1      18747.01      17566.01       175.87 o
  -6   6   1       5836.17       5375.53        59.30 o
  -5   6   1      13887.27      13131.04       159.17 o
  -4   6   1       5513.10       5392.15        62.44 o
  -3   6   1      28992.63      28123.59       240.31 o
  -2   6   1       1487.59       1369.26        26.57 o
  -1   6   1      52573.99      50191.38       218.21 o
   0   6   1       5998.32       5958.19        39.18 o
   1   6   1      38862.86      37574.20       355.95 o
   2   6   1      10364.68       9975.80       116.98 o
   3   6   1      37999.68      37899.67       462.72 o
   4   6   1       9104.07       8761.84        98.20 o
   5   6   1      26448.83      25156.47       239.67 o
   6   6   1      11929.49      10623.07       106.96 o
   7   6   1       9482.01       8923.03        79.68 o
   8   6   1      15093.50      13831.92       137.30 o
   9   6   1       1048.25       1177.17        32.82 o
  10   6   1       9123.68       8756.36       113.65 o
  11   6   1        227.31        189.35        38.43 o
  12   6   1       6726.01       6663.77       221.26 o
 -13   7   1       1339.14       1065.27        89.93 o
 -12   7   1         31.08        -42.41        42.41 o
 -11   7   1       2423.84       2124.38        50.76 o
 -10   7   1        320.76        446.83        31.50 o
  -9   7   1       3432.21       3116.15        48.83 o
  -8   7   1       2146.52       2070.22        43.24 o
  -7   7   1       2739.52       2507.92        39.54 o
  -6   7   1       3641.87       3347.90        39.82 o
  -5   7   1       1210.18       1140.81        26.49 o
  -4   7   1       6441.86       5783.91        48.55 o
  -3   7   1        619.61        625.17        16.92 o
  -2   7   1      14861.29      14046.82        80.02 o
  -1   7   1        326.76        359.27        15.21 o
   0   7   1      14281.91      13111.25        69.05 o
   1   7   1         15.45         31.46        12.50 o
   2   7   1       6145.52       5589.57        79.84 o
   3   7   1         53.82         58.70        15.16 o
   4   7   1       6394.11       6377.86        56.34 o
   5   7   1        690.75        587.34        20.38 o
   6   7   1       3730.75       3511.43        42.49 o
   7   7   1       2473.40       2029.48        40.70 o
   8   7   1        764.33        789.76        29.09 o
   9   7   1       2699.92       2447.12        49.35 o
  10   7   1         21.88         12.37        32.86 o
  11   7   1       1305.70       1336.08        51.86 o
  12   7   1          0.31        -28.93        50.76 o
 -12   8   1       2769.69       2300.20        74.67 o
 -11   8   1        254.06        277.57        40.28 o
 -10   8   1       6306.98       5520.44        68.81 o
  -9   8   1        989.22       1155.29        35.86 o
  -8   8   1       9428.42       8238.98        95.23 o
  -7   8   1       8314.52       7702.53        81.96 o
  -6   8   1       3168.42       2570.91        37.34 o
  -5   8   1      10818.97      10355.81        98.09 o
  -4   8   1       1628.47       1285.92        28.15 o
  -3   8   1      11672.26      11041.26        84.72 o
  -2   8   1         40.44         42.31        15.46 o
  -1   8   1      13279.28      11592.60        68.26 o
   0   8   1       1969.67       1480.26        39.84 o
   1   8   1      14367.88      13344.79       105.78 o
   2   8   1       1456.33       1013.84        23.41 o
   3   8   1      17331.68      16437.71       190.94 o
   4   8   1       4152.69       3430.57        37.86 o
   5   8   1       7920.24       6924.30        51.90 o
   6   8   1       5416.71       4541.22        51.25 o
   7   8   1       2236.09       1998.34        43.96 o
   8   8   1       4827.00       4370.67        57.39 o
   9   8   1        959.23        856.06        33.41 o
  10   8   1       3986.27       3706.94        80.46 o
  11   8   1        266.20        250.14        41.14 o
  12   8   1       3222.18       3140.43       137.81 o
 -12   9   1         77.82        174.73        63.00 o
 -11   9   1       5945.29       5504.62        98.01 o
 -10   9   1        776.60        631.49        41.63 o
  -9   9   1      10818.69       9593.93       150.71 o
  -8   9   1       6746.47       6348.81       109.20 o
  -7   9   1       6068.47       5183.14        58.91 o
  -6   9   1      10300.44       9405.81        86.67 o
  -5   9   1       2738.38       2821.17        43.09 o
  -4   9   1       7402.76       6656.31        58.59 o
  -3   9   1       5197.50       4579.52        42.26 o
  -2   9   1      26374.08      23425.56       144.54 o
  -1   9   1         53.69         98.75        17.91 o
   0   9   1      40242.43      36444.81       258.37 o
   1   9   1       6908.92       6042.54        52.34 o
   2   9   1      10499.18       9525.57        98.94 o
   3   9   1        432.90        640.59        23.28 o
   4   9   1      14386.91      12952.98       154.37 o
   5   9   1        911.60        859.19        27.56 o
   6   9   1      14986.05      14416.15       130.45 o
   7   9   1       9505.16       8950.92       118.89 o
   8   9   1        620.87        670.24        32.71 o
   9   9   1       4634.43       4457.44        68.77 o
  10   9   1         36.57        -12.73        38.17 o
  11   9   1       3017.11       2760.00       107.68 o
 -12  10   1        906.32        638.77        79.31 o
 -11  10   1        707.78        629.58        49.79 o
 -10  10   1          9.59        -36.08        41.15 o
  -9  10   1         12.33         47.79        35.57 o
  -8  10   1        127.77         10.56        30.43 o
  -7  10   1        110.51         94.90        29.13 o
  -6  10   1       3758.93       3691.08        49.58 o
  -5  10   1       6872.40       6449.29        73.58 o
  -4  10   1        141.54        177.70        21.62 o
  -3  10   1       3717.79       3482.75        42.90 o
  -2  10   1       2371.17       2505.93        38.21 o
  -1  10   1        920.72        755.66        25.93 o
   0  10   1       2060.17       1912.12        35.23 o
   1  10   1       2742.26       2353.55        34.95 o
   2  10   1        134.87        203.09        21.41 o
   3  10   1       6086.27       5784.55        59.37 o
   4  10   1       3228.47       3417.87        53.47 o
   5  10   1        255.34        168.50        25.67 o
   6  10   1         32.84         -2.10        27.56 o
   7  10   1          2.07        -11.27        29.62 o
   8  10   1         65.75         58.00        33.68 o
   9  10   1       1704.69       1713.98        44.44 o
  10  10   1       1174.76       1010.44        56.80 o
  11  10   1          0.94         38.72        59.55 o
 -11  11   1       6403.78       5764.45       170.22 o
 -10  11   1       2752.64       2571.06        96.66 o
  -9  11   1       2176.43       2047.34        57.03 o
  -8  11   1        860.91        799.48        39.95 o
  -7  11   1       7420.53       7125.31        83.93 o
  -6  11   1       5817.96       5334.45        57.38 o
  -5  11   1       8507.86       7756.78        74.75 o
  -4  11   1      26730.39      24650.50       185.87 o
  -3  11   1         92.72        124.25        22.98 o
  -2  11   1      12209.01      11434.25        96.26 o
  -1  11   1          5.65         11.62        22.59 o
   0  11   1      10832.47       9688.51        57.27 o
   1  11   1        300.83        310.83        23.42 o
   2  11   1      25213.47      22608.22       197.52 o
   3  11   1       4678.31       4154.31        50.69 o
   4  11   1       8021.19       7747.55        76.40 o
   5  11   1       5306.45       5372.65        73.34 o
   6  11   1       1302.05       1315.76        35.93 o
   7  11   1       1693.42       1873.97        56.17 o
   8  11   1       2938.79       3103.03        69.90 o
   9  11   1       5324.33       5107.95       112.25 o
  10  11   1        623.69        627.81        55.69 o
 -11  12   1        479.40        573.13        82.65 o
 -10  12   1         85.93         93.22        59.05 o
  -9  12   1         73.59         53.84        47.23 o
  -8  12   1        243.50        192.25        38.54 o
  -7  12   1          2.38        -33.53        33.53 o
  -6  12   1       2632.01       2683.26        52.83 o
  -5  12   1       1949.10       1981.86        46.87 o
  -4  12   1        188.49        166.04        26.82 o
  -3  12   1       2865.48       2662.79        47.31 o
  -2  12   1        890.27        860.12        29.66 o
  -1  12   1         55.58        163.98        27.30 o
   0  12   1        686.58        694.96        27.15 o
   1  12   1       2491.72       2241.42        42.87 o
   2  12   1        132.11        163.11        26.13 o
   3  12   1       5759.21       6118.12        56.03 o
   4  12   1       3474.50       3446.58        54.63 o
   5  12   1          5.02         69.55        29.62 o
   6  12   1        285.92        327.46        35.51 o
   7  12   1         21.85        -37.63        37.63 o
   8  12   1         16.86        -41.25        41.25 o
   9  12   1        576.45        508.59        48.28 o
  10  12   1       1459.26       1339.58        77.04 o
 -10  13   1        131.30         96.60        65.48 o
  -9  13   1       4792.18       4996.70       182.49 o
  -8  13   1       2734.00       2830.59        94.09 o
  -7  13   1       1038.18       1090.44        45.17 o
  -6  13   1       1797.55       2087.07        51.06 o
  -5  13   1        656.80        595.30        33.79 o
  -4  13   1       1401.47       1428.94        36.54 o
  -3  13   1       2654.19       2522.88        54.36 o
  -2  13   1      10689.99      11054.67        88.43 o
  -1  13   1         21.34        -27.53        27.53 o
   0  13   1       9840.65      10090.63        99.92 o
   1  13   1       2353.49       2354.54        51.28 o
   2  13   1       1602.04       1695.72        43.07 o
   3  13   1        252.53        189.14        30.98 o
   4  13   1       2451.71       2474.04        58.86 o
   5  13   1        347.50        458.92        35.39 o
   6  13   1       3976.97       4536.80        68.81 o
   7  13   1       3761.02       4047.88        83.45 o
   8  13   1        470.75        598.63        48.47 o
   9  13   1       2784.06       2772.75        75.74 o
  -9  14   1        859.50        763.54        61.81 o
  -8  14   1       2265.44       2295.77        83.22 o
  -7  14   1       2731.03       3294.64       124.91 o
  -6  14   1        783.30        868.77        40.31 o
  -5  14   1       2205.63       2511.79        57.18 o
  -4  14   1        931.85        889.80        36.98 o
  -3  14   1       3970.60       4050.04        65.28 o
  -2  14   1        566.53        637.21        35.61 o
  -1  14   1       8071.09       8953.08        99.72 o
   0  14   1        179.17        194.28        34.34 o
   1  14   1       4982.23       5429.29        68.37 o
   2  14   1        644.27        607.74        35.25 o
   3  14   1       3220.24       3471.62        61.73 o
   4  14   1        529.27        693.88        38.52 o
   5  14   1       3440.22       4111.83        72.10 o
   6  14   1       1559.02       1722.05        49.25 o
   7  14   1       1064.36       1273.28        50.16 o
   8  14   1       2218.98       2186.77       101.75 o
   9  14   1         32.50        -35.78        73.91 o
  -8  15   1         90.48        150.80        61.36 o
  -7  15   1        233.77        248.16        51.88 o
  -6  15   1        268.24        291.05        47.01 o
  -5  15   1        124.98        150.71        39.11 o
  -4  15   1        231.54        314.47        38.04 o
  -3  15   1        342.02        279.40        36.67 o
  -2  15   1        861.94        931.45        42.25 o
  -1  15   1          4.65        -10.94        37.14 o
   0  15   1        503.82        530.99        40.19 o
   1  15   1         73.65         12.36        37.13 o
   2  15   1        167.59        181.30        36.29 o
   3  15   1          1.93        -36.56        36.56 o
   4  15   1        368.72        469.50        41.99 o
   5  15   1        133.98        135.41        43.84 o
   6  15   1        188.63        223.09        50.06 o
   7  15   1        282.77        372.96        54.00 o
   8  15   1         19.04        161.52        72.09 o
  -8  16   1       2332.31       2472.41        93.99 o
  -7  16   1       2448.53       2590.18       119.54 o
  -6  16   1        669.46        748.59        57.62 o
  -5  16   1       2398.25       2840.07       115.56 o
  -4  16   1        448.24        541.78        44.43 o
  -3  16   1       2755.78       3824.37        80.48 o
  -2  16   1        527.06        484.42        42.95 o
  -1  16   1       6378.85       7835.89        97.13 o
   0  16   1        130.31         22.56        42.26 o
   1  16   1       4391.80       5790.77        85.07 o
   2  16   1        444.87        520.59        41.87 o
   3  16   1       2274.49       3125.36        72.75 o
   4  16   1        309.17        391.81        47.01 o
   5  16   1       2764.75       3176.35        81.24 o
   6  16   1       1992.17       2188.96        85.38 o
   7  16   1        595.36        607.10        70.40 o
  -6  17   1        269.77        287.92        70.80 o
  -5  17   1         29.45        106.04        52.25 o
  -4  17   1          4.19        183.53        50.50 o
  -3  17   1        259.48        403.58        48.14 o
  -2  17   1        541.24        635.09        50.39 o
  -1  17   1          0.07         16.05        45.50 o
   0  17   1        835.81        919.98        53.60 o
   1  17   1        407.29        463.10        48.84 o
   2  17   1         35.63        178.03        49.39 o
   3  17   1          0.29         -1.70        36.78 o
   4  17   1        157.14         54.87        52.83 o
   5  17   1          2.47        -59.14        59.31 o
   6  17   1        356.42        494.16        75.82 o
  -5  18   1       1887.14       2626.33        98.92 o
  -4  18   1        137.34        302.50        64.96 o
  -3  18   1       1914.96       2843.53       118.67 o
  -2  18   1         53.33         25.05        54.23 o
  -1  18   1        521.03        845.12        72.66 o
   0  18   1        304.30        357.23        59.79 o
   1  18   1       2419.83       3573.81       116.53 o
   2  18   1         41.04        172.37        59.51 o
   3  18   1       2680.50       4009.79       158.02 o
   4  18   1       1387.16       1788.62        97.77 o
  -2  19   1        650.84        926.12        71.10 o
  -1  19   1         13.15        -67.13        67.13 o
   0  19   1        439.72        646.39        71.36 o
   1  19   1         67.69        273.17        74.22 o
 -14   0   2        132.26         78.20        90.79 o
 -13   0   2       5809.14       6440.69       403.06 o
 -12   0   2          2.34         55.29        44.84 o
 -11   0   2      21197.95      22068.83       487.92 o
 -10   0   2      12602.21      12807.41       417.80 o
  -9   0   2      21985.45      22250.12       480.38 o
  -8   0   2      44058.34      43699.26       740.88 o
  -7   0   2       4162.57       4393.50        98.14 o
  -6   0   2      12242.58      12631.15       322.04 o
  -5   0   2      26922.52      28159.90      1091.19 o
  -4   0   2      37579.72      39366.89      1782.23 o
  -3   0   2      34888.18      35675.57      1552.66 o
  -1   0   2       2127.18       1910.15        76.19 o
   0   0   2      43611.88      44545.53      1477.29 o
   1   0   2       2630.43       2512.06        64.03 o
   2   0   2       5710.03       5525.50       173.01 o
   3   0   2        117.79        218.64        15.48 o
   4   0   2      68997.36      64873.23      1360.18 o
   5   0   2      22878.51      22705.63       399.49 o
   6   0   2      29006.11      27057.33       439.37 o
   7   0   2      44204.13      45920.84       943.08 o
   8   0   2         70.60        169.80        36.40 o
   9   0   2       8966.59       9868.09       177.32 o
  10   0   2        417.84        381.75        48.00 o
  11   0   2       9029.97       9936.67       204.54 o
  12   0   2        239.36        307.11        64.69 o
 -14   1   2        188.52        269.65        63.49 o
 -13   1   2         15.59         12.49        40.12 o
 -12   1   2        622.77        684.26        38.67 o
 -11   1   2        226.62        444.70        31.39 o
 -10   1   2       5543.66       5623.68        83.36 o
  -9   1   2       3954.92       4326.30        73.04 o
  -8   1   2        139.36        300.46        18.67 o
  -7   1   2       4626.93       4934.47        94.17 o
  -6   1   2       1592.84       1660.67        35.14 o
  -5   1   2        455.99        473.57        13.87 o
  -4   1   2       9532.14       9914.41       296.79 o
  -3   1   2      11545.31      12988.92       323.21 o
  -2   1   2       1370.45       1719.14        30.33 o
  -1   1   2      14466.25      15629.08       433.43 o
   0   1   2      15403.27      15646.27       389.36 o
   1   1   2       6132.49       6442.75       129.70 o
   2   1   2          6.31         78.45         8.91 o
   3   1   2       3366.80       3187.81        53.24 o
   4   1   2         51.39        178.68        13.13 o
   5   1   2      11674.50      11058.86       133.71 o
   6   1   2       9946.66       9857.76       115.31 o
   7   1   2          5.88        -18.79        18.79 o
   8   1   2       1982.99       2012.05        54.27 o
   9   1   2         96.87         17.72        26.02 o
  10   1   2         81.94        189.22        32.51 o
  11   1   2        490.46        511.39        44.03 o
  12   1   2       1337.78       1654.66        51.84 o
 -14   2   2         33.72        155.78        69.53 o
 -13   2   2      11111.59      11882.11       459.75 o
 -12   2   2       1758.27       1655.83        50.24 o
 -11   2   2       6996.94       7305.35       108.72 o
 -10   2   2       5459.98       5627.70        88.75 o
  -9   2   2       7270.23       7266.49       101.92 o
  -8   2   2       6886.15       6859.38       109.60 o
  -7   2   2      23955.04      24006.71       411.26 o
  -6   2   2      23642.06      24168.09       376.25 o
  -5   2   2       7298.18       7554.82       134.22 o
  -4   2   2      42346.22      43879.13       814.05 o
  -3   2   2       1922.00       2382.87        48.10 o
  -2   2   2      26799.29      29131.02       317.46 o
  -1   2   2       2367.80       2176.33        50.71 o
   0   2   2      42902.38      44402.63       823.26 o
   1   2   2        270.38        349.60         9.59 o
   2   2   2      54042.24      52132.40       839.88 o
   3   2   2      21938.62      22008.48       317.05 o
   4   2   2      20248.45      20108.36       305.57 o
   5   2   2      11331.58      10886.46       138.97 o
   6   2   2       8379.88       8286.00       122.04 o
   7   2   2       6794.65       7174.10        93.07 o
   8   2   2       3220.53       3026.48        48.70 o
   9   2   2      14734.66      15421.67       201.57 o
  10   2   2          9.54         25.92        31.16 o
  11   2   2       8611.82       9113.11       129.12 o
  12   2   2        390.24        523.46        48.56 o
 -14   3   2       6131.97       6533.68       262.04 o
 -13   3   2        281.75        476.51        50.82 o
 -12   3   2       7047.69       7588.53       135.81 o
 -11   3   2       1616.67       1557.88        37.52 o
 -10   3   2       5397.47       5691.18        82.14 o
  -9   3   2       3183.58       3054.57        43.22 o
  -8   3   2      14945.17      14978.06       233.45 o
  -7   3   2      14199.78      14818.03       208.11 o
  -6   3   2       9680.13       9218.84       121.57 o
  -5   3   2      21655.49      21494.19       287.66 o
  -4   3   2        144.38        184.50         9.82 o
  -3   3   2      14724.86      15051.27       300.05 o
  -2   3   2         55.40        559.69        15.94 o
  -1   3   2      20891.34      22815.95       232.57 o
   0   3   2         53.87        349.45        10.42 o
   1   3   2      33929.11      35277.62       547.89 o
   2   3   2       7554.11       8552.28       131.96 o
   3   3   2      30306.35      30601.19       377.10 o
   4   3   2      20857.07      21282.09       261.00 o
   5   3   2       7424.50       7493.92       107.38 o
   6   3   2       7489.21       7808.67       104.98 o
   7   3   2       5274.37       5213.07        69.45 o
   8   3   2       9610.01       9857.99       107.60 o
   9   3   2       2421.42       2514.41        56.34 o
  10   3   2      11777.82      12683.88       159.53 o
  11   3   2         31.94         39.42        37.90 o
  12   3   2       3528.27       3782.54       141.27 o
 -14   4   2         87.53        247.03        81.13 o
 -13   4   2       1594.60       1505.89        71.24 o
 -12   4   2        133.58        303.72        34.40 o
 -11   4   2       1618.40       1702.37        41.53 o
 -10   4   2        755.71        724.80        26.83 o
  -9   4   2       2273.00       2175.00        36.64 o
  -8   4   2       2069.67       1955.57        32.51 o
  -7   4   2       2754.40       2719.62        39.91 o
  -6   4   2       3744.10       3579.43        50.75 o
  -5   4   2       1382.84       2270.08        28.86 o
  -4   4   2       5413.06       5690.57        75.23 o
  -3   4   2        224.09        192.62        10.59 o
  -2   4   2      10160.64      10901.36        88.43 o
  -1   4   2         61.73        112.57         9.12 o
   0   4   2       2122.02       2166.96        28.48 o
   1   4   2        111.75        237.64        10.91 o
   2   4   2       6122.08       5969.98        74.98 o
   3   4   2       1631.21       1527.26        22.84 o
   4   4   2       6360.37       5887.26        61.52 o
   5   4   2       4487.02       4353.28        49.49 o
   6   4   2       1099.41        971.75        22.96 o
   7   4   2       2495.84       2438.53        40.89 o
   8   4   2        263.25        277.18        25.29 o
   9   4   2       2373.26       2577.32        49.48 o
  10   4   2         35.11         26.11        33.73 o
  11   4   2       1308.92       1400.50        45.76 o
  12   4   2         13.38          7.35        51.17 o
 -13   5   2        267.15        281.49        45.51 o
 -12   5   2      12003.78      11705.14       308.10 o
 -11   5   2       3284.92       3460.97        74.69 o
 -10   5   2       8614.81       8567.80       108.34 o
  -9   5   2       3539.90       3587.04        61.30 o
  -8   5   2      17913.96      17587.55       236.10 o
  -7   5   2      15009.89      14449.03       161.76 o
  -6   5   2      19491.44      20199.49       268.80 o
  -5   5   2      40895.15      40023.47       565.86 o
  -4   5   2        372.05        408.62        15.58 o
  -3   5   2      21688.29      21573.12       207.88 o
  -2   5   2        537.10        670.42        17.76 o
  -1   5   2      30482.91      29809.00       250.58 o
   0   5   2        289.27        451.41        12.74 o
   1   5   2      66197.72      65222.23       809.96 o
   2   5   2      21878.87      22044.96       277.16 o
   3   5   2      31161.70      30907.89       379.27 o
   4   5   2      20000.15      19474.89       202.24 o
   5   5   2       8332.96       7787.94        73.80 o
   6   5   2       6728.50       6187.28        68.22 o
   7   5   2       8954.20       8507.53       117.28 o
   8   5   2      13915.51      13291.28       131.85 o
   9   5   2       2648.00       2640.53        61.89 o
  10   5   2      15422.87      15855.70       269.21 o
  11   5   2        214.39        233.81        50.91 o
  12   5   2       5637.68       5811.61       220.79 o
 -13   6   2       1312.40       1100.83        72.16 o
 -12   6   2       1164.76       1147.10        50.42 o
 -11   6   2         17.95         49.88        31.65 o
 -10   6   2        331.09        506.36        30.77 o
  -9   6   2         34.23        129.36        25.82 o
  -8   6   2        349.30        289.37        23.97 o
  -7   6   2       4355.18       4118.10        44.84 o
  -6   6   2       3807.28       3576.22        48.23 o
  -5   6   2        366.12        402.24        18.19 o
  -4   6   2       4448.98       4835.66        50.58 o
  -3   6   2       4154.94       4779.15        55.48 o
  -2   6   2       1593.84       1420.56        22.89 o
  -1   6   2       3588.58       3468.76        26.71 o
   0   6   2       1969.16       1985.15        22.75 o
   1   6   2          4.29         49.16        12.38 o
   2   6   2       7625.07       7562.35        89.47 o
   3   6   2      12044.60      11710.63       136.39 o
   4   6   2        700.43        642.03        19.90 o
   5   6   2          6.97          2.37        17.05 o
   6   6   2        163.30        182.46        21.14 o
   7   6   2        179.75        249.46        23.87 o
   8   6   2       3377.55       3223.86        61.43 o
   9   6   2       1854.10       1741.80        42.32 o
  10   6   2         25.87          9.73        41.83 o
  11   6   2        501.93        500.23        43.37 o
  12   6   2        187.50         99.39        58.36 o
 -13   7   2          3.37         16.76        54.77 o
 -12   7   2       6379.79       5665.04       216.70 o
 -11   7   2         62.86         60.00        33.73 o
 -10   7   2      17367.44      15939.57       145.84 o
  -9   7   2       9234.71       8619.67       134.98 o
  -8   7   2       5881.11       5441.69        75.50 o
  -7   7   2      10588.16      10019.97       135.56 o
  -6   7   2       1876.17       1743.86        36.81 o
  -5   7   2       4350.93       4074.80        54.14 o
  -4   7   2      12160.75      11697.53        82.90 o
  -3   7   2      27554.81      25031.80       234.13 o
  -2   7   2        845.71        947.54        23.92 o
  -1   7   2      43675.95      40162.88       285.79 o
   0   7   2      17588.14      16460.57       119.87 o
   1   7   2      14068.93      13309.50       164.80 o
   2   7   2       6792.06       6297.41        86.29 o
   3   7   2       9629.06       8490.45       100.95 o
   4   7   2       1838.81       1446.48        31.33 o
   5   7   2      18995.45      17797.73       171.41 o
   6   7   2      14898.30      13347.92       135.59 o
   7   7   2       1601.73       1605.56        34.94 o
   8   7   2       8941.90       8497.28       113.51 o
   9   7   2         21.25         64.09        31.84 o
  10   7   2       3346.71       2901.32        76.02 o
  11   7   2        337.46        367.72        45.51 o
  12   7   2       6058.42       6288.04       141.36 o
 -13   8   2       1537.66       1473.40       101.84 o
 -12   8   2         38.46         95.29        42.83 o
 -11   8   2       6617.94       5946.87       216.40 o
 -10   8   2       2233.11       2172.55        53.88 o
  -9   8   2       9290.92       8495.29       128.33 o
  -8   8   2      10611.37       9958.54       136.38 o
  -7   8   2        774.49        919.53        29.49 o
  -6   8   2       1717.66       1403.35        38.24 o
  -5   8   2       3903.52       3680.12        41.18 o
  -4   8   2       5956.54       5211.16        53.42 o
  -3   8   2       7126.58       6531.03        58.04 o
  -2   8   2      39137.75      36452.24       265.53 o
  -1   8   2       5686.23       5874.76        38.05 o
   0   8   2      13303.62      12258.04        93.19 o
   1   8   2       5622.71       5510.92        46.15 o
   2   8   2       4447.10       4072.34        48.36 o
   3   8   2         20.34         44.53        18.15 o
   4   8   2      19448.70      18560.10       191.09 o
   5   8   2       5735.53       5096.68        59.28 o
   6   8   2       7574.14       7524.89        76.74 o
   7   8   2       8802.93       8322.37       101.50 o
   8   8   2         32.84         73.30        28.80 o
   9   8   2       1758.54       1719.22        42.27 o
  10   8   2        242.24        245.16        43.18 o
  11   8   2       1934.79       1786.01        80.14 o
 -12   9   2       1415.97       1175.18        83.15 o
 -11   9   2        584.42        671.58        47.99 o
 -10   9   2        487.13        415.96        38.82 o
  -9   9   2          2.50         18.41        31.77 o
  -8   9   2       3578.43       3332.57        54.50 o
  -7   9   2       1822.50       1661.92        41.83 o
  -6   9   2       6349.94       5913.21       102.89 o
  -5   9   2      10943.80      10291.02       100.80 o
  -4   9   2          0.82         67.61        20.46 o
  -3   9   2       2017.40       2053.89        40.69 o
  -2   9   2         85.61        153.92        18.74 o
  -1   9   2       1776.28       1497.32        37.08 o
   0   9   2       2213.16       2500.76        31.87 o
   1   9   2      15418.28      13843.78       151.29 o
   2   9   2       4412.58       3962.43        45.28 o
   3   9   2       2059.54       1876.24        37.66 o
   4   9   2       4797.14       4555.98        50.45 o
   5   9   2        793.64        744.95        28.05 o
   6   9   2         13.78        -24.73        24.73 o
   7   9   2       1320.39       1344.07        39.41 o
   8   9   2       1691.02       1482.02        37.95 o
   9   9   2       1110.73       1181.40        41.90 o
  10   9   2       3592.71       3470.56        91.97 o
  11   9   2        275.66        274.91        62.16 o
 -12  10   2       1454.70       1133.28        77.84 o
 -11  10   2       4084.92       3549.17       157.74 o
 -10  10   2       1743.93       1585.17        64.44 o
  -9  10   2       6552.79       5854.23        86.47 o
  -8  10   2       4019.68       3785.75        64.78 o
  -7  10   2      11913.94      11137.76       132.54 o
  -6  10   2      15804.93      15104.69       173.01 o
  -5  10   2       3765.63       3587.13        56.43 o
  -4  10   2      18332.55      16460.21       136.61 o
  -3  10   2          2.47        -18.78        18.78 o
  -2  10   2      15528.67      13879.82        95.95 o
  -1  10   2         17.25        -19.74        19.74 o
   0  10   2      18529.37      16455.99       130.36 o
   1  10   2        992.04        774.63        23.70 o
   2  10   2      22337.37      20495.00       226.36 o
   3  10   2       7993.93       7380.46        68.39 o
   4  10   2      10971.09      10887.45       100.91 o
   5  10   2       7744.35       7335.97        85.51 o
   6  10   2       2914.35       2899.03        53.35 o
   7  10   2       4401.41       4201.13        62.50 o
   8  10   2       2409.61       2604.24        66.88 o
   9  10   2       6263.66       6122.72        86.14 o
  10  10   2        200.01        324.79        48.39 o
 -11  11   2         59.06         14.50        60.53 o
 -10  11   2         30.46        -32.04        45.95 o
  -9  11   2        207.86        139.51        41.16 o
  -8  11   2         24.27        -33.53        33.53 o
  -7  11   2        105.55        448.18        39.28 o
  -6  11   2         17.82         49.61        33.69 o
  -5  11   2          4.43        149.40        27.60 o
  -4  11   2        228.58        282.06        23.98 o
  -3  11   2          9.98         26.93        22.27 o
  -2  11   2        307.30        364.86        25.26 o
  -1  11   2        137.86         41.69        23.00 o
   0  11   2         13.61        -20.26        20.26 o
   1  11   2        116.10        126.25        21.92 o
   2  11   2         93.33         85.17        23.98 o
   3  11   2        565.07        513.30        26.44 o
   4  11   2         92.34         43.07        27.81 o
   5  11   2        872.45        644.14        33.88 o
   6  11   2        303.18        159.69        32.35 o
   7  11   2         46.46         69.60        35.69 o
   8  11   2         63.71         56.60        41.38 o
   9  11   2         39.45        159.73        44.29 o
  10  11   2         10.19        -37.69        69.00 o
 -11  12   2       3183.51       2930.80       118.38 o
 -10  12   2       1424.13       1183.53        61.78 o
  -9  12   2       3347.73       3290.07       139.99 o
  -8  12   2       1692.89       1721.81        50.04 o
  -7  12   2       6189.39       5812.01        88.05 o
  -6  12   2       8392.58       7963.39        92.75 o
  -5  12   2       1966.05       1699.73        47.09 o
  -4  12   2      13280.30      12668.48        96.94 o
  -3  12   2          5.65        -18.56        24.66 o
  -2  12   2       7804.59       7884.52        67.65 o
  -1  12   2         45.73         48.41        27.05 o
   0  12   2      10639.05      10275.96       111.18 o
   1  12   2       1206.31       1085.59        30.93 o
   2  12   2      10818.07      10600.75       134.79 o
   3  12   2       4371.26       4154.79        63.00 o
   4  12   2       5158.68       5822.05        63.48 o
   5  12   2       4942.87       5033.02        64.34 o
   6  12   2       3071.55       3247.10        69.81 o
   7  12   2       4310.99       4261.11        76.46 o
   8  12   2       1160.38       1515.17        55.91 o
   9  12   2       3773.18       3602.03       145.50 o
 -10  13   2        767.86        510.85        65.92 o
  -9  13   2        677.52        529.71        52.16 o
  -8  13   2       1466.76       1498.43        53.34 o
  -7  13   2       1012.92       1179.39        44.57 o
  -6  13   2       2022.30       2034.59        52.81 o
  -5  13   2       5195.18       5220.99        64.88 o
  -4  13   2          4.18        -28.23        28.23 o
  -3  13   2       2741.50       2684.77        60.04 o
  -2  13   2         28.61        186.88        31.36 o
  -1  13   2       1883.32       1946.43        48.05 o
   0  13   2        126.33        157.85        29.80 o
   1  13   2       8848.13       8882.31        82.67 o
   2  13   2       1987.42       1751.42        40.28 o
   3  13   2       3689.37       4127.46        59.37 o
   4  13   2       2575.23       2748.63        60.51 o
   5  13   2        843.14        871.60        42.92 o
   6  13   2        320.38        360.50        42.43 o
   7  13   2       1857.13       1702.37        55.89 o
   8  13   2       1539.17       1294.24        58.22 o
   9  13   2        295.51        372.00        67.62 o
 -10  14   2        221.74        262.23       113.09 o
  -9  14   2       1795.00       1653.38        95.53 o
  -8  14   2       1998.19       1954.51        72.13 o
  -7  14   2         71.60         49.23        43.90 o
  -6  14   2        417.38        479.16        41.12 o
  -5  14   2        879.42        962.64        43.34 o
  -4  14   2       1282.29       1478.44        60.31 o
  -3  14   2        994.73        992.48        39.41 o
  -2  14   2       7700.96       8405.24        72.62 o
  -1  14   2        890.06        817.92        35.78 o
   0  14   2       2256.24       2631.46        56.42 o
   1  14   2        895.43        866.51        35.51 o
   2  14   2        395.38        504.10        35.77 o
   3  14   2         27.51         66.89        34.36 o
   4  14   2       4141.41       4815.51        70.45 o
   5  14   2       1385.48       1435.50        47.16 o
   6  14   2       1540.17       2022.83        55.31 o
   7  14   2       3159.00       3340.31        75.50 o
   8  14   2         45.02         32.12        65.59 o
  -9  15   2       3031.69       3093.96       113.34 o
  -8  15   2       1034.98       1191.02        72.66 o
  -7  15   2       3212.27       3763.07       103.97 o
  -6  15   2        308.87        475.71        54.21 o
  -5  15   2        848.73       1147.60        47.46 o
  -4  15   2       2657.42       2941.76        67.91 o
  -3  15   2       7013.91       8128.55       102.52 o
  -2  15   2         72.58         72.27        37.58 o
  -1  15   2       9594.70      11227.48        81.10 o
   0  15   2       2133.45       2084.36        53.03 o
   1  15   2       1891.97       2412.79        57.94 o
   2  15   2        549.19        477.06        39.13 o
   3  15   2       3552.28       4033.91        75.55 o
   4  15   2        752.70        809.64        47.47 o
   5  15   2       4709.25       5875.81        86.51 o
   6  15   2       3628.52       4417.84        91.82 o
   7  15   2        573.54        663.32        69.93 o
  -8  16   2        111.37        -80.22        82.28 o
  -7  16   2        219.80        272.17        58.36 o
  -6  16   2        110.51        156.58        50.78 o
  -5  16   2          4.83        -46.23        46.23 o
  -4  16   2        285.51        328.14        50.04 o
  -3  16   2        279.21        300.50        43.25 o
  -2  16   2        289.24        325.15        40.82 o
  -1  16   2        151.76        293.53        43.11 o
   0  16   2          8.51         19.56        42.00 o
   1  16   2        137.39        149.08        44.01 o
   2  16   2        537.12        751.68        47.28 o
   3  16   2        422.35        528.99        52.50 o
   4  16   2         72.28         70.39        49.08 o
   5  16   2          0.82        -47.80        54.07 o
   6  16   2          3.99        -44.25        61.06 o
  -6  17   2        978.49       1346.08       102.74 o
  -5  17   2       2786.29       4132.56       161.55 o
  -4  17   2         30.65        139.27        53.82 o
  -3  17   2       2006.39       2867.28       115.16 o
  -2  17   2         11.03         33.15        47.46 o
  -1  17   2       2478.50       3130.09        93.06 o
   0  17   2          2.49        -46.93        46.93 o
   1  17   2       4397.88       6203.25       101.96 o
   2  17   2        825.95       1033.64        54.00 o
   3  17   2       2577.04       3719.43        89.12 o
   4  17   2       1738.50       2125.95        68.87 o
   5  17   2        655.14        562.43        71.00 o
  -5  18   2         52.48        345.63        92.33 o
  -4  18   2        616.62       1131.45        94.62 o
  -3  18   2          1.73         52.88        55.76 o
  -2  18   2        272.59        331.82        55.16 o
  -1  18   2         14.43        -12.53        53.48 o
   0  18   2        593.66        820.76        61.90 o
   1  18   2         42.39         89.93        62.64 o
   2  18   2        622.67       1007.98        68.74 o
   3  18   2        317.17        507.87        67.71 o
  -2  19   2         35.27         57.73        86.12 o
  -1  19   2        766.69       1114.31        77.54 o
   0  19   2          0.48        107.17        78.38 o
 -14   1   3         42.48        176.30        54.44 o
 -13   1   3      11016.50      11402.86       327.99 o
 -12   1   3        496.30        446.07        34.83 o
 -11   1   3      19737.93      19749.84       302.44 o
 -10   1   3      13664.24      13482.15       236.54 o
  -9   1   3      17881.50      18210.47       329.38 o
  -8   1   3      24426.53      25644.82       474.76 o
  -7   1   3      13078.08      13219.71       292.54 o
  -6   1   3      22349.27      24058.96       624.66 o
  -5   1   3      13011.81      13288.69       343.47 o
  -4   1   3      50653.48      55225.74      1581.51 o
  -3   1   3       1521.53       1444.85        24.01 o
  -2   1   3      51137.62      55215.67      1670.20 o
  -1   1   3        651.53        945.09        28.20 o
   0   1   3       6211.69       6404.56       152.47 o
   1   1   3        497.23        898.51        17.28 o
   2   1   3      29324.21      28242.02       543.81 o
   3   1   3       8543.68       8946.29       135.65 o
   4   1   3      46101.93      44877.54       669.54 o
   5   1   3      29919.51      30328.06       407.48 o
   6   1   3       5022.54       4436.39        62.57 o
   7   1   3      14829.08      15630.75       191.24 o
   8   1   3        728.94        667.12        30.57 o
   9   1   3       8145.12       9104.30       126.40 o
  10   1   3        993.63       1069.45        41.51 o
  11   1   3       9175.22      10218.68       156.17 o
  12   1   3        263.19        437.32        59.02 o
 -14   2   3       1890.44       1921.20       117.45 o
 -13   2   3         32.96         49.21        41.96 o
 -12   2   3       5341.60       5497.11        97.31 o
 -11   2   3       1332.34       1307.87        38.83 o
 -10   2   3       6217.99       6228.69        84.18 o
  -9   2   3      13159.68      13400.44       236.82 o
  -8   2   3        110.57        286.09        19.30 o
  -7   2   3       4677.87       5182.31        94.51 o
  -6   2   3       3348.15       3665.13        73.49 o
  -5   2   3       8556.81       9314.90       195.02 o
  -4   2   3      11437.09      12515.80       269.35 o
  -3   2   3      45774.03      52004.15       873.55 o
  -2   2   3       2910.52       3604.72        70.98 o
  -1   2   3      13145.23      13795.96       406.59 o
   0   2   3      13104.71      13969.44       322.19 o
   1   2   3       1179.65        991.66        17.86 o
   2   2   3       2405.02       2612.97        44.89 o
   3   2   3      14545.68      14215.81       231.48 o
   4   2   3       6356.22       6685.40       104.85 o
   5   2   3      10994.10      10627.67       126.87 o
   6   2   3      12181.00      12257.49       158.38 o
   7   2   3        488.46        475.77        25.52 o
   8   2   3       3408.02       3564.39        74.98 o
   9   2   3        708.03        734.89        47.26 o
  10   2   3       2117.46       2413.10        58.73 o
  11   2   3        390.23        501.65        47.94 o
  12   2   3       2957.78       3347.56       140.62 o
 -14   3   3          4.39         54.58        73.17 o
 -13   3   3       6912.77       6707.43       307.54 o
 -12   3   3       1402.97       1409.43        41.41 o
 -11   3   3       2534.42       2482.83        64.58 o
 -10   3   3        616.49        636.93        28.75 o
  -9   3   3       9519.43       9438.62       130.84 o
  -8   3   3       3985.57       3889.65        67.10 o
  -7   3   3      15311.59      16087.53       235.03 o
  -6   3   3      29629.99      30849.35       540.32 o
  -5   3   3       1047.39       1343.08        25.74 o
  -4   3   3      16762.69      18469.96       330.50 o
  -3   3   3       1171.13       1562.75        23.40 o
  -2   3   3       4720.64       4776.47        71.23 o
  -1   3   3       9735.56       9798.04       160.08 o
   0   3   3      33986.70      35048.00       673.29 o
   1   3   3       4967.80       5104.18        86.15 o
   2   3   3      21291.71      21010.95       297.80 o
   3   3   3      17623.63      17937.93       284.65 o
   4   3   3       1703.77       1670.94        36.31 o
   5   3   3       1054.37       1067.52        24.20 o
   6   3   3       6056.84       5771.49        82.45 o
   7   3   3       4575.32       4660.41        79.65 o
   8   3   3       2655.80       2570.11        62.91 o
   9   3   3       9301.15       9969.31       143.42 o
  10   3   3        233.33        250.14        38.15 o
  11   3   3       2306.94       2359.63        56.40 o
  12   3   3        224.94        193.98        60.49 o
 -14   4   3      12198.04      12256.47       241.52 o
 -13   4   3       2280.96       2040.74       148.85 o
 -12   4   3       5684.64       6143.22       102.11 o
 -11   4   3       3538.90       3463.87        63.66 o
 -10   4   3       5858.91       5900.32        68.02 o
  -9   4   3       4054.04       3985.30        54.06 o
  -8   4   3      26671.18      25950.21       329.68 o
  -7   4   3      33004.07      32814.07       546.08 o
  -6   4   3       7633.53       7535.67       127.85 o
  -5   4   3      44619.17      45143.16       782.18 o
  -4   4   3        507.92        573.13        21.52 o
  -3   4   3      17697.30      18899.15       246.36 o
  -2   4   3       4324.03       4454.56        40.56 o
  -1   4   3      51428.85      53103.10       837.70 o
   0   4   3        728.62       1115.76        18.02 o
   1   4   3      79065.43      77746.86      1260.23 o
   2   4   3      40940.71      41527.83       681.01 o
   3   4   3       8491.89       8134.50       123.35 o
   4   4   3       8906.81       8395.57       113.36 o
   5   4   3       5882.31       5836.24        84.99 o
   6   4   3       3753.83       3662.14        56.93 o
   7   4   3      16632.58      16438.92       189.80 o
   8   4   3      21647.79      22319.73       280.28 o
   9   4   3        980.92       1020.88        36.10 o
  10   4   3      10354.48      10856.64       133.25 o
  11   4   3        647.12        589.36        47.80 o
  12   4   3       2106.24       2250.81       127.21 o
 -14   5   3        115.91        260.64        91.39 o
 -13   5   3         93.54        181.68        49.46 o
 -12   5   3        549.14        548.04        38.36 o
 -11   5   3       3067.59       2829.44        50.55 o
 -10   5   3       1143.50       1013.28        32.04 o
  -9   5   3          7.38         -4.36        20.57 o
  -8   5   3        176.46        280.50        19.85 o
  -7   5   3        791.11        811.81        21.11 o
  -6   5   3       4267.79       4629.18        62.93 o
  -5   5   3       6140.86       6981.14        87.91 o
  -4   5   3       1509.29       1721.12        29.73 o
  -3   5   3        182.07        303.72        14.12 o
  -2   5   3       6945.95       7386.25        50.95 o
  -1   5   3       7744.10       7950.27        88.96 o
   0   5   3        598.50        747.23        17.17 o
   1   5   3       1479.02       1326.15        28.52 o
   2   5   3        427.36        581.92        16.50 o
   3   5   3       1665.46       1459.40        27.07 o
   4   5   3       6445.65       5879.68        68.77 o
   5   5   3       1702.47       1726.05        33.84 o
   6   5   3          2.31        103.73        23.64 o
   7   5   3        166.76        231.85        26.63 o
   8   5   3        620.29        629.48        31.69 o
   9   5   3        388.61        309.99        34.04 o
  10   5   3        370.84        376.28        40.57 o
  11   5   3        252.23        218.22        48.50 o
 -13   6   3        162.70        162.61        47.31 o
 -12   6   3      11453.03      10800.65       348.06 o
 -11   6   3       2346.53       2441.08        54.00 o
 -10   6   3      11542.21      10911.14       133.67 o
  -9   6   3      12161.13      11789.29       173.25 o
  -8   6   3       5215.30       4989.87        76.72 o
  -7   6   3      16678.66      16139.33       217.05 o
  -6   6   3       6893.77       7318.06        84.13 o
  -5   6   3      24091.32      23315.89       228.29 o
  -4   6   3      10725.24      10809.38        86.52 o
  -3   6   3      57198.71      55877.01       381.79 o
  -2   6   3        361.81        459.26        16.29 o
  -1   6   3      47171.79      45222.86       485.28 o
   0   6   3      10357.85       9722.11       131.38 o
   1   6   3      20904.11      20024.55       282.79 o
   2   6   3       4277.33       3834.41        49.71 o
   3   6   3      27500.57      25350.22       291.04 o
   4   6   3      11658.85      10363.09       104.15 o
   5   6   3      15058.76      13989.05       194.36 o
   6   6   3      17452.48      16514.79       176.99 o
   7   6   3       1969.30       2008.85        48.20 o
   8   6   3       9830.84       9505.30       131.99 o
   9   6   3        656.80        660.11        37.89 o
  10   6   3       6440.73       6442.32       141.09 o
  11   6   3         23.02         37.48        52.59 o
 -13   7   3       1172.78       1004.67        99.80 o
 -12   7   3        386.83        492.11        52.80 o
 -11   7   3       1747.40       1755.51        49.23 o
 -10   7   3       2226.26       2090.28        66.07 o
  -9   7   3       1339.02       1729.88        46.17 o
  -8   7   3       3513.33       3340.62        49.16 o
  -7   7   3       1646.75       1467.57        37.75 o
  -6   7   3       5644.76       5392.28        53.84 o
  -5   7   3       1241.21       1175.62        29.54 o
  -4   7   3       5927.08       6019.74        50.02 o
  -3   7   3         77.73        489.73        19.00 o
  -2   7   3       5549.25       5088.50        51.27 o
  -1   7   3        422.17        363.39        16.05 o
   0   7   3       4017.16       3458.07        35.55 o
   1   7   3       2059.86       1772.46        28.98 o
   2   7   3       2612.24       2562.75        32.04 o
   3   7   3       2131.97       2070.70        34.05 o
   4   7   3       3521.23       3006.21        38.46 o
   5   7   3       4166.65       3821.86        48.04 o
   6   7   3        935.91        864.99        32.22 o
   7   7   3       3763.61       3494.11        75.99 o
   8   7   3         31.52         83.59        36.12 o
   9   7   3       1573.40       1593.55        46.56 o
  10   7   3        104.57         74.82        42.67 o
  11   7   3       1282.28       1403.62        74.68 o
 -13   8   3        185.16        241.20        62.23 o
 -12   8   3       4026.09       3300.28       186.75 o
 -11   8   3        682.07        838.09        41.26 o
 -10   8   3       5262.24       5001.31        91.15 o
  -9   8   3       3276.49       3171.11        60.69 o
  -8   8   3       4484.26       4339.43        88.30 o
  -7   8   3       6600.75       6256.32        97.86 o
  -6   8   3       3192.47       3068.70        41.02 o
  -5   8   3       9354.33       8742.88        70.21 o
  -4   8   3       1849.32       2092.90        41.94 o
  -3   8   3      16894.19      14646.48       125.37 o
  -2   8   3          0.93        348.30        20.77 o
  -1   8   3      22056.80      19964.17       164.37 o
   0   8   3       2903.95       2596.74        31.11 o
   1   8   3      13133.32      11512.50       148.73 o
   2   8   3       2034.58       1800.29        34.56 o
   3   8   3      10324.00       9020.77       103.13 o
   4   8   3       4550.20       4132.52        44.67 o
   5   8   3       4493.24       4456.88        49.85 o
   6   8   3       7359.01       6910.07        80.03 o
   7   8   3       1014.65       1052.00        35.99 o
   8   8   3       3637.41       3325.73        60.29 o
   9   8   3        407.88        482.51        40.18 o
  10   8   3       2561.46       2256.39        62.80 o
  11   8   3         23.85         -8.43        62.39 o
 -12   9   3        201.10        196.10        47.01 o
 -11   9   3       7060.97       6073.12       222.32 o
 -10   9   3       5041.76       4770.11        90.49 o
  -9   9   3       4463.93       4033.44       105.20 o
  -8   9   3       8872.80       8349.49       121.93 o
  -7   9   3       1904.04       2064.71        45.33 o
  -6   9   3       5934.39       5278.99        58.39 o
  -5   9   3       5351.39       5019.79        81.58 o
  -4   9   3      20559.84      18076.32       179.70 o
  -3   9   3       1042.36       1203.79        31.60 o
  -2   9   3      26632.27      23835.56       200.87 o
  -1   9   3       1541.48       1455.08        31.28 o
   0   9   3       8431.37       7596.61        90.85 o
   1   9   3        954.47        814.42        23.26 o
   2   9   3       9681.99       8773.99       110.36 o
   3   9   3       3149.64       2680.30        43.18 o
   4   9   3       9580.50       9543.31       101.46 o
   5   9   3      12149.92      11336.96        98.84 o
   6   9   3       1007.26       1169.24        33.82 o
   7   9   3       8385.64       8049.25        88.48 o
   8   9   3        129.58        211.45        36.05 o
   9   9   3       3442.84       3160.17        73.26 o
  10   9   3        366.69        423.00        54.54 o
 -12  10   3         50.60        -21.08        93.59 o
 -11  10   3         30.55        -20.70        45.97 o
 -10  10   3          9.46        -39.86        39.86 o
  -9  10   3        571.56        530.99        37.93 o
  -8  10   3       3099.45       2785.60        56.40 o
  -7  10   3       1989.07       1939.98        50.41 o
  -6  10   3        960.66       1046.21        33.53 o
  -5  10   3       3227.63       2951.53        51.51 o
  -4  10   3        385.90        921.20        27.38 o
  -3  10   3        760.45        631.07        29.24 o
  -2  10   3       2620.96       2329.19        39.87 o
  -1  10   3       2223.11       1792.21        37.13 o
   0  10   3        546.20        827.85        24.16 o
   1  10   3       7617.73       7553.84        78.67 o
   2  10   3       3357.85       3183.39        46.33 o
   3  10   3        185.95        112.19        25.23 o
   4  10   3         15.11        -28.42        28.42 o
   5  10   3         27.60         50.95        27.83 o
   6  10   3         72.87        130.09        30.23 o
   7  10   3       1586.20       1721.36        44.22 o
   8  10   3       1078.03       1006.76        43.27 o
   9  10   3         17.74          9.08        46.16 o
  10  10   3        231.45        435.30        62.46 o
 -12  11   3       1587.08       1243.55        90.37 o
 -11  11   3       1762.43       1380.52        94.58 o
 -10  11   3        917.60        745.56        49.43 o
  -9  11   3       5934.07       5518.19       100.57 o
  -8  11   3       4997.42       4530.96        75.79 o
  -7  11   3       7717.88       7398.38        77.87 o
  -6  11   3      18370.71      17341.40       161.07 o
  -5  11   3        409.30        393.36        28.96 o
  -4  11   3      10232.24       9663.63       105.76 o
  -3  11   3         89.03         43.14        28.04 o
  -2  11   3       6462.20       6057.64        73.58 o
  -1  11   3        809.07        971.86        28.48 o
   0  11   3      21614.40      19710.42       172.13 o
   1  11   3       4802.99       4136.52        49.81 o
   2  11   3      12149.25      12381.45       101.26 o
   3  11   3      14439.14      14386.70       119.53 o
   4  11   3        900.39       1345.38        36.96 o
   5  11   3       3747.33       3401.80        61.28 o
   6  11   3       3382.94       3795.52        64.20 o
   7  11   3       5348.99       4755.17        73.25 o
   8  11   3       1964.67       2308.53        56.19 o
   9  11   3       7936.46       8181.35       208.52 o
 -11  12   3        274.88        116.52        65.64 o
 -10  12   3         50.52         49.24        46.94 o
  -9  12   3         24.01        -41.20        41.20 o
  -8  12   3       2024.93       2050.39        58.77 o
  -7  12   3       2320.54       2470.99        61.97 o
  -6  12   3        134.45        239.63        36.08 o
  -5  12   3       3015.23       2913.82        54.09 o
  -4  12   3       1104.19        966.83        36.87 o
  -3  12   3          3.67        245.06        29.61 o
  -2  12   3        349.24        392.86        28.11 o
  -1  12   3       1093.62        917.17        30.40 o
   0  12   3         73.46        117.06        25.46 o
   1  12   3       3601.17       3739.09        50.69 o
   2  12   3       2648.85       2494.63        51.63 o
   3  12   3         75.16        160.25        29.81 o
   4  12   3        914.50        751.20        39.99 o
   5  12   3         25.63         85.37        37.05 o
   6  12   3        100.57        -37.99        37.99 o
   7  12   3        898.39       1014.05        47.83 o
   8  12   3       1505.74       1340.38        54.60 o
   9  12   3         88.67         91.59        66.44 o
 -10  13   3       1443.69       1201.97        76.21 o
  -9  13   3       1099.76       1156.48        51.51 o
  -8  13   3       2314.77       2296.13        83.82 o
  -7  13   3        443.27        345.19        40.77 o
  -6  13   3       1177.83       1191.34        45.67 o
  -5  13   3       2619.37       2549.35        61.68 o
  -4  13   3       6529.78       6774.88       105.09 o
  -3  13   3        292.32        283.05        34.35 o
  -2  13   3       9991.56      10728.65       105.55 o
  -1  13   3       1571.90       1507.88        40.08 o
   0  13   3       2392.67       2801.03        56.02 o
   1  13   3        350.35        415.56        33.46 o
   2  13   3       3503.41       3630.62        59.50 o
   3  13   3        983.02        860.06        36.92 o
   4  13   3       4660.38       5764.47        69.02 o
   5  13   3       5399.10       5640.92        80.10 o
   6  13   3        376.42        569.43        48.30 o
   7  13   3       2813.89       2962.53        85.86 o
   8  13   3         20.95        115.10        65.45 o
 -10  14   3       1397.58       1601.22        94.68 o
  -9  14   3       1931.10       1882.67       116.11 o
  -8  14   3        812.01       1098.37        55.63 o
  -7  14   3       2123.34       2154.99       107.30 o
  -6  14   3       1400.78       1510.28        46.63 o
  -5  14   3       3983.68       3971.26       104.36 o
  -4  14   3        590.03        759.44        42.65 o
  -3  14   3       5572.40       6248.01       100.51 o
  -2  14   3         16.16         87.65        33.59 o
  -1  14   3       3752.96       4361.93        66.60 o
   0  14   3        608.91        588.71        36.11 o
   1  14   3       1801.75       2017.87        49.52 o
   2  14   3        636.13        663.69        38.39 o
   3  14   3       2846.11       3570.06        72.51 o
   4  14   3       1669.29       1585.82        49.57 o
   5  14   3       2256.10       2673.86        65.58 o
   6  14   3       3896.60       4039.08        89.35 o
   7  14   3        121.95        120.00        61.63 o
  -9  15   3        174.71        135.51        78.18 o
  -8  15   3        113.39         85.66        57.77 o
  -7  15   3        128.23         61.45        50.30 o
  -6  15   3        239.62        323.44        46.83 o
  -5  15   3         87.93        -29.35        45.43 o
  -4  15   3        414.74        601.00        49.78 o
  -3  15   3         37.26         30.59        41.28 o
  -2  15   3        443.96        494.65        38.84 o
  -1  15   3          3.88         25.26        37.60 o
   0  15   3        299.45        328.16        40.63 o
   1  15   3         19.98        -25.39        35.90 o
   2  15   3        433.82        585.55        43.22 o
   3  15   3        190.80        218.53        44.66 o
   4  15   3        381.71        633.23        50.39 o
   5  15   3        622.92        758.55        55.22 o
   6  15   3          6.13         44.44        60.00 o
   7  15   3        113.37        240.63        74.93 o
  -8  16   3        840.20       1075.44        84.44 o
  -7  16   3       1804.99       1978.73        84.74 o
  -6  16   3        858.43       1189.86        64.37 o
  -5  16   3       2542.68       3698.98        96.04 o
  -4  16   3        713.24        704.64        50.34 o
  -3  16   3       5232.20       6187.43       143.96 o
  -2  16   3         68.05        -41.11        41.11 o
  -1  16   3       3260.92       4172.09        77.16 o
   0  16   3        545.68        469.36        44.80 o
   1  16   3       1849.82       2873.33        70.98 o
   2  16   3        432.93        373.16        48.65 o
   3  16   3       2790.63       3731.23        87.76 o
   4  16   3       1913.44       2178.79        65.94 o
   5  16   3       1441.45       1892.04        71.31 o
   6  16   3       2875.83       3327.65       246.23 o
  -6  17   3          0.77        -74.48        82.09 o
  -5  17   3        379.33        286.56        68.25 o
  -4  17   3        434.62        358.80        55.69 o
  -3  17   3        137.60        140.44        53.10 o
  -2  17   3        969.91       1104.53        64.85 o
  -1  17   3        359.85        175.44        48.86 o
   0  17   3          0.34         39.16        51.29 o
   1  17   3          0.13         50.21        51.56 o
   2  17   3         97.14        153.94        55.62 o
   3  17   3          0.82          7.75        59.10 o
   4  17   3        380.11        539.50        67.15 o
  -5  18   3       1684.40       2328.01       102.90 o
  -4  18   3          0.26         52.44        78.51 o
  -3  18   3        679.94       1053.11        72.62 o
  -2  18   3        105.10        149.13        56.48 o
  -1  18   3       1435.63       2150.59        88.05 o
   0  18   3          0.14         97.44        60.79 o
   1  18   3       2230.50       3283.69       186.13 o
   2  18   3       1064.78       1395.59        75.05 o
 -14   0   4        136.49        136.70        63.27 o
 -13   0   4      16073.12      15477.59       929.00 o
 -12   0   4       4142.10       3739.37        99.71 o
 -11   0   4      22378.98      22236.90       524.08 o
 -10   0   4      30101.02      30365.47       913.39 o
  -9   0   4       7611.53       7629.57       255.61 o
  -8   0   4      15769.19      16530.08       622.95 o
  -7   0   4      16352.04      16850.09       614.84 o
  -6   0   4      22013.53      24458.66      1245.96 o
  -5   0   4      24366.40      30109.32       186.68 o
  -4   0   4     127660.67     136764.23      8432.45 o
  -3   0   4       1383.19       1819.92       194.68 o
  -2   0   4      59575.93      65183.26      3427.62 o
  -1   0   4      13614.59      14186.00       559.36 o
   0   0   4       4876.24       4338.51       137.78 o
   1   0   4       4699.06       5213.17       183.34 o
   2   0   4      52975.61      51512.31      1477.87 o
   3   0   4      21329.42      22940.08       663.42 o
   4   0   4      24007.17      23035.67       642.90 o
   5   0   4      34649.16      34964.24       825.97 o
   6   0   4        464.40        403.58        33.57 o
   7   0   4      11829.48      12163.36       198.40 o
   8   0   4       3302.80       3315.80        74.64 o
   9   0   4      12062.28      13283.77       217.22 o
  10   0   4       2041.66       2040.35        71.86 o
  11   0   4      13464.42      15092.50       302.80 o
 -14   1   4        399.20        278.63        47.79 o
 -13   1   4        218.92        264.01        37.84 o
 -12   1   4       3329.93       3091.71        58.01 o
 -11   1   4       2059.74       2197.40        59.26 o
 -10   1   4        370.70        392.64        25.63 o
  -9   1   4       4244.24       4284.52        96.07 o
  -8   1   4        113.37         77.84        15.92 o
  -7   1   4         41.66         71.85        16.01 o
  -6   1   4       5509.83       5902.15       196.30 o
  -5   1   4       8123.12       9347.67       127.89 o
  -4   1   4       1091.35       1237.22        37.55 o
  -3   1   4      22763.25      25380.12       453.09 o
  -2   1   4       8109.63       9174.12       258.90 o
  -1   1   4       1625.67       2201.21        57.95 o
   0   1   4       1229.52       1275.17        33.43 o
   1   1   4        866.04        720.38        16.80 o
   2   1   4         12.55          4.03        12.28 o
   3   1   4      14841.76      14067.56       300.39 o
   4   1   4       8426.25       8353.15       161.30 o
   5   1   4        186.66        155.73        18.94 o
   6   1   4       3743.60       3446.56        42.49 o
   7   1   4        265.20        287.46        26.16 o
   8   1   4          2.24        -28.16        28.16 o
   9   1   4       1007.87       1201.24        50.60 o
  10   1   4        861.17        987.33        45.60 o
  11   1   4         17.22         16.07        53.42 o
 -14   2   4        277.58        328.30        47.96 o
 -13   2   4       6438.04       6101.33       320.32 o
 -12   2   4       2856.86       2830.11        53.83 o
 -11   2   4       6631.58       6496.83        94.29 o
 -10   2   4       5316.68       5387.13        97.80 o
  -9   2   4      16975.68      17100.88       313.11 o
  -8   2   4      23018.09      24190.42       560.39 o
  -7   2   4       6427.73       6726.02       178.27 o
  -6   2   4      54756.80      58781.89      1489.26 o
  -5   2   4        144.88        333.54        17.27 o
  -4   2   4      43818.87      49221.49       863.94 o
  -3   2   4       4583.03       4996.69        43.01 o
  -2   2   4      41508.95      45757.98      1310.27 o
  -1   2   4         80.54        282.50         9.95 o
   0   2   4      36267.71      36383.92       899.73 o
   1   2   4      22170.46      22924.47       497.20 o
   2   2   4       9571.63       9224.00       169.66 o
   3   2   4      19544.69      19113.08       368.70 o
   4   2   4       5040.94       4536.16        70.35 o
   5   2   4       7268.43       7454.12       126.57 o
   6   2   4       8355.51       7604.25       114.39 o
   7   2   4      15940.66      16743.16       213.80 o
   8   2   4       2128.15       2100.42        48.26 o
   9   2   4      14266.65      15051.89       205.34 o
  10   2   4          8.39         36.04        42.53 o
  11   2   4       4702.51       5305.21       137.45 o
 -14   3   4       5219.16       4881.39       314.88 o
 -13   3   4        576.91        565.45        42.29 o
 -12   3   4       4159.24       4181.18        61.38 o
 -11   3   4       1890.61       1738.83        42.44 o
 -10   3   4       8949.61       8881.50       183.01 o
  -9   3   4       8059.86       8763.82       150.41 o
  -8   3   4       9051.37       8833.62       138.72 o
  -7   3   4      26285.38      28204.92       715.24 o
  -6   3   4        716.66        934.51        32.05 o
  -5   3   4      31101.87      33644.48       695.05 o
  -4   3   4        121.50        525.37        23.31 o
  -3   3   4      23523.81      26685.64       513.56 o
  -2   3   4         67.71        143.15        15.15 o
  -1   3   4      36572.12      37244.95       823.25 o
   0   3   4       4121.53       5091.64       102.99 o
   1   3   4      23500.53      22680.11       480.38 o
   2   3   4      10811.86      10720.50       204.04 o
   3   3   4       7226.74       7135.79       136.59 o
   4   3   4       7724.28       7704.62       132.60 o
   5   3   4       5625.06       5663.46        83.62 o
   6   3   4      11414.18      11753.79       170.43 o
   7   3   4       1774.39       1682.10        39.62 o
   8   3   4      10581.49      10893.22       124.06 o
   9   3   4         35.37         18.55        36.05 o
  10   3   4       3871.84       4153.59        75.70 o
  11   3   4         43.65         75.47        57.89 o
 -14   4   4         40.61        213.31        64.27 o
 -13   4   4       1504.86       1529.62        74.47 o
 -12   4   4        612.19        573.37        36.04 o
 -11   4   4       1460.50       1388.97        37.14 o
 -10   4   4       1610.91       1424.43        40.03 o
  -9   4   4       2213.72       2166.48        43.00 o
  -8   4   4       4017.57       3981.70        44.71 o
  -7   4   4       1979.82       2920.52        57.82 o
  -6   4   4       7892.56       9040.88       202.59 o
  -5   4   4          5.31          2.66        16.35 o
  -4   4   4      11828.48      12378.99       163.61 o
  -3   4   4         79.97        163.91        17.16 o
  -2   4   4       9223.69       9425.11       190.13 o
  -1   4   4         33.09        268.09        12.86 o
   0   4   4       6919.19       7210.09       142.57 o
   1   4   4       1996.50       2085.47        52.26 o
   2   4   4       6390.98       6298.06       101.05 o
   3   4   4       2761.91       3551.34        51.57 o
   4   4   4       2904.30       2612.06        41.63 o
   5   4   4       2712.18       2691.64        39.23 o
   6   4   4       1127.44       1194.83        30.14 o
   7   4   4       2868.23       2880.76        53.78 o
   8   4   4        535.90        577.41        33.88 o
   9   4   4       2421.56       2603.11        62.03 o
  10   4   4        115.73        173.72        45.53 o
  11   4   4       1289.80       1219.06        63.84 o
 -14   5   4       8689.48       8406.09       134.22 o
 -13   5   4       1248.41       1102.38        59.84 o
 -12   5   4       6003.52       5756.15        84.31 o
 -11   5   4       1915.60       1987.48        48.98 o
 -10   5   4      10223.13       9534.97       119.11 o
  -9   5   4      10446.26      10141.01       155.89 o
  -8   5   4      14430.70      14012.17       262.10 o
  -7   5   4      36967.65      37361.51       804.68 o
  -6   5   4       1870.58       1929.00        45.38 o
  -5   5   4      36282.48      37326.18       703.87 o
  -4   5   4        211.08        619.86        22.72 o
  -3   5   4      27966.25      27087.79       179.00 o
  -2   5   4       3118.61       3456.26        52.05 o
  -1   5   4      49744.68      47926.21       823.03 o
   0   5   4       6168.48       5908.04        95.84 o
   1   5   4      29510.41      28537.18       433.35 o
   2   5   4      16424.27      15662.63       227.36 o
   3   5   4       7020.98       6256.62        94.68 o
   4   5   4       7730.70       7312.68       104.83 o
   5   5   4       8289.48       7737.71        84.90 o
   6   5   4      18104.44      17812.57       248.77 o
   7   5   4       3100.22       3089.13        64.42 o
   8   5   4      17552.45      18109.64       232.15 o
   9   5   4          6.39        -36.33        36.33 o
  10   5   4       5238.79       5417.38        83.19 o
  11   5   4         42.49        192.65        67.25 o
 -13   6   4        152.18        183.75        43.45 o
 -12   6   4         75.29        213.64        39.84 o
 -11   6   4          1.30         99.94        31.15 o
 -10   6   4        478.04        418.77        29.88 o
  -9   6   4       2457.12       2266.17        54.43 o
  -8   6   4       1826.22       1673.64        39.30 o
  -7   6   4         93.32        102.98        21.15 o
  -6   6   4       2388.18       2693.14        51.28 o
  -5   6   4       2330.10       2599.84        46.13 o
  -4   6   4        654.39        584.59        22.73 o
  -3   6   4       1896.31       1757.84        27.22 o
  -2   6   4       1889.73       1768.09        26.29 o
  -1   6   4        110.81        326.43        16.36 o
   0   6   4       5932.14       5399.19        70.79 o
   1   6   4       8299.86       7903.62       120.50 o
   2   6   4        293.00        316.06        17.98 o
   3   6   4        269.81        414.59        20.00 o
   4   6   4        512.42        571.68        23.62 o
   5   6   4        517.52        616.79        27.16 o
   6   6   4       1347.72       1394.95        38.90 o
   7   6   4       1237.53       1328.52        37.22 o
   8   6   4         10.74        -10.52        33.65 o
   9   6   4        603.21        595.57        41.41 o
  10   6   4        731.37        711.05        49.02 o
  11   6   4         34.55         12.87        66.15 o
 -13   7   4          2.49         43.79        47.23 o
 -12   7   4       9518.72       8513.58       281.52 o
 -11   7   4       3713.26       3402.65        71.79 o
 -10   7   4       4364.56       4089.84        70.29 o
  -9   7   4       9310.20       8570.12       157.74 o
  -8   7   4        784.40        740.23        28.28 o
  -7   7   4       5800.07       5291.93        62.47 o
  -6   7   4       7968.53       7769.73        77.45 o
  -5   7   4      26682.40      25006.73       210.02 o
  -4   7   4       3933.67       3875.26        41.44 o
  -3   7   4      46444.76      43137.79       309.77 o
  -2   7   4       4348.10       3726.82        35.19 o
  -1   7   4      12472.59      11419.66       113.82 o
   0   7   4        900.61        730.06        20.07 o
   1   7   4      10993.95       9596.71       133.49 o
   2   7   4        864.58        604.76        21.07 o
   3   7   4      19833.82      18200.48       196.01 o
   4   7   4      18116.76      16796.91       177.24 o
   5   7   4       2532.97       2538.42        52.01 o
   6   7   4      14648.87      14210.65       144.65 o
   7   7   4         59.15        157.35        31.38 o
   8   7   4       4745.86       4245.15        65.19 o
   9   7   4        716.92        685.41        43.99 o
  10   7   4       5178.01       5253.55       131.62 o
 -13   8   4       4763.73       4049.41       336.21 o
 -12   8   4        419.19        337.13        51.87 o
 -11   8   4       5679.02       5355.60       109.88 o
 -10   8   4       5787.00       5410.34        86.27 o
  -9   8   4        609.49        837.70        35.16 o
  -8   8   4       2370.92       2006.03        46.47 o
  -7   8   4       1252.99       1132.03        31.66 o
  -6   8   4       3434.08       3115.29        39.96 o
  -5   8   4       7014.27       6463.10        61.64 o
  -4   8   4      26870.62      24960.09       241.47 o
  -3   8   4        166.31        408.28        21.57 o
  -2   8   4      15754.79      15134.68       139.47 o
  -1   8   4       2553.79       2203.96        32.52 o
   0   8   4       1824.35       1541.33        32.32 o
   1   8   4        264.06        496.87        21.43 o
   2   8   4      10461.17       9560.42       131.64 o
   3   8   4       3261.55       2806.82        41.33 o
   4   8   4       4686.78       4780.95        75.89 o
   5   8   4      11174.71      11023.76       109.97 o
   6   8   4        276.44        156.20        32.43 o
   7   8   4       2564.52       2663.77        56.73 o
   8   8   4        163.83         71.79        38.43 o
   9   8   4       2388.59       2185.75        61.64 o
  10   8   4        232.94        313.18        60.90 o
 -13   9   4        798.81        702.40       103.61 o
 -12   9   4        275.48        211.22        50.71 o
 -11   9   4          4.74        188.70        44.05 o
 -10   9   4       2122.49       2038.66        54.59 o
  -9   9   4        571.25        505.62        32.12 o
  -8   9   4       4023.91       3712.64        62.77 o
  -7   9   4       6646.39       6149.66        68.23 o
  -6   9   4          1.11        293.43        27.66 o
  -5   9   4        651.02        756.50        26.33 o
  -4   9   4        352.05        479.13        24.98 o
  -3   9   4        892.79        744.62        26.06 o
  -2   9   4       2147.49       2213.81        38.81 o
  -1   9   4      12046.06      10701.58       114.94 o
   0   9   4       1204.63       1183.57        27.24 o
   1   9   4       4784.37       4454.79        51.47 o
   2   9   4       4016.59       3812.04        55.48 o
   3   9   4         18.49        -14.39        24.43 o
   4   9   4        592.77        551.26        29.51 o
   5   9   4       1566.71       1633.42        38.69 o
   6   9   4       1796.43       1518.31        39.91 o
   7   9   4       1932.26       1975.83        47.47 o
   8   9   4       4024.44       3943.74        76.76 o
   9   9   4        147.06        137.20        48.38 o
  10   9   4        793.37        864.82        68.47 o
 -12  10   4        703.63        466.54        75.88 o
 -11  10   4       4947.70       4211.95       249.35 o
 -10  10   4       1994.16       1753.64        47.94 o
  -9  10   4       5991.12       5570.80        85.71 o
  -8  10   4       8358.52       8177.72       150.70 o
  -7  10   4       2710.37       2932.39        53.81 o
  -6  10   4      14707.08      13714.96       144.42 o
  -5  10   4        294.11        213.93        25.60 o
  -4  10   4      12230.86      11195.27       138.47 o
  -3  10   4       1003.11       1326.39        34.62 o
  -2  10   4      14940.50      13682.75       129.51 o
  -1  10   4         59.47        119.87        22.40 o
   0  10   4      18587.68      17458.34       228.05 o
   1  10   4       5570.02       4777.35        59.70 o
   2  10   4       6771.46       7285.50        99.64 o
   3  10   4       7062.85       6704.49        90.02 o
   4  10   4       2542.39       2827.81        58.22 o
   5  10   4       5650.11       5184.17        67.74 o
   6  10   4       2756.37       3089.97        60.99 o
   7  10   4       7128.48       6636.67        87.01 o
   8  10   4        382.67        616.97        49.43 o
   9  10   4       5452.89       5693.83       183.28 o
 -12  11   4         51.45        -52.91        77.23 o
 -11  11   4         54.40        -13.91        45.04 o
 -10  11   4         50.08          7.68        40.29 o
  -9  11   4        104.39        159.48        39.30 o
  -8  11   4          0.09        267.31        34.18 o
  -7  11   4        151.64        145.02        30.53 o
  -6  11   4        111.41        149.46        29.52 o
  -5  11   4        713.28        993.73        36.07 o
  -4  11   4        436.34        489.18        32.49 o
  -3  11   4        547.31        306.34        28.40 o
  -2  11   4         88.15         82.44        28.31 o
  -1  11   4        165.24        235.97        24.90 o
   0  11   4          3.98        128.40        24.18 o
   1  11   4        355.67        283.94        26.84 o
   2  11   4         60.78        101.89        27.21 o
   3  11   4         43.56          3.29        31.22 o
   4  11   4         18.20          0.66        32.51 o
   5  11   4          1.31        148.29        35.91 o
   6  11   4          2.27         29.01        36.80 o
   7  11   4         23.67         28.19        44.92 o
   8  11   4         15.25         42.03        49.11 o
   9  11   4         17.75        -64.61        64.61 o
 -11  12   4       2594.82       2294.36       210.91 o
 -10  12   4       1484.27       1537.10        83.44 o
  -9  12   4       3044.27       2758.62        78.69 o
  -8  12   4       3956.44       4195.65        88.26 o
  -7  12   4       2317.48       2052.89        53.75 o
  -6  12   4       8444.05       8393.50       105.26 o
  -5  12   4        168.13        132.19        33.61 o
  -4  12   4       6712.59       6921.36       100.95 o
  -3  12   4        111.17        109.32        34.79 o
  -2  12   4       9313.66       9744.46       134.58 o
  -1  12   4          5.16        372.94        30.62 o
   0  12   4      13295.64      13625.64       158.32 o
   1  12   4       3011.84       2647.91        53.80 o
   2  12   4       5013.07       5581.27        69.68 o
   3  12   4       3189.86       3111.23        58.46 o
   4  12   4       2867.12       3380.80        71.16 o
   5  12   4       3072.51       2899.42        69.73 o
   6  12   4       1815.64       2057.40        54.51 o
   7  12   4       5022.81       5238.55       105.72 o
   8  12   4         85.33        250.43        74.92 o
 -10  13   4        910.56        997.10        86.11 o
  -9  13   4        725.18        704.49        49.00 o
  -8  13   4       1908.08       1990.16        56.07 o
  -7  13   4       4685.85       4366.62       100.39 o
  -6  13   4          3.96         31.04        36.62 o
  -5  13   4       2978.47       2636.08        67.63 o
  -4  13   4          2.73        106.65        33.50 o
  -3  13   4       2183.68       2115.41        56.49 o
  -2  13   4        280.21        308.76        36.76 o
  -1  13   4       5401.20       5172.39        60.23 o
   0  13   4        594.36        646.17        33.55 o
   1  13   4       2591.28       2807.63        56.88 o
   2  13   4       1861.40       1718.60        45.00 o
   3  13   4        439.65        562.30        39.01 o
   4  13   4        379.08        289.58        39.95 o
   5  13   4        813.47        942.07        49.33 o
   6  13   4        991.26        809.24        51.69 o
   7  13   4        574.08        793.54        66.74 o
   8  13   4       2404.93       2673.72       156.51 o
 -10  14   4       1245.80       1022.99        91.21 o
  -9  14   4         49.25         86.48        55.16 o
  -8  14   4        316.05        348.03        48.09 o
  -7  14   4        381.25        391.55        45.50 o
  -6  14   4        429.21        616.89        48.43 o
  -5  14   4       1767.66       1755.20        48.48 o
  -4  14   4       4886.38       5385.28       106.86 o
  -3  14   4         28.27        -18.59        40.82 o
  -2  14   4       2220.64       2479.98        62.93 o
  -1  14   4        300.95        262.88        34.79 o
   0  14   4        358.94        460.45        36.91 o
   1  14   4        137.06        122.94        35.73 o
   2  14   4       3245.37       3891.35        72.73 o
   3  14   4        786.93        985.28        44.26 o
   4  14   4       1623.86       2124.14        56.76 o
   5  14   4       2403.64       2620.32        66.75 o
   6  14   4          3.22          3.31        57.73 o
   7  14   4        209.95        184.43        70.15 o
  -9  15   4       1879.38       1849.42        97.61 o
  -8  15   4        371.22        469.30        60.54 o
  -7  15   4       1037.00       1100.78        80.67 o
  -6  15   4       1680.45       1823.54        78.01 o
  -5  15   4       5006.23       5325.47       168.10 o
  -4  15   4        429.91        608.55        47.35 o
  -3  15   4       9286.20      10669.45       165.56 o
  -2  15   4       1252.72       1113.86        48.44 o
  -1  15   4       1801.31       2219.45        55.85 o
   0  15   4        245.08        249.84        40.55 o
   1  15   4       2242.52       2645.37        75.36 o
   2  15   4        125.32        207.65        44.36 o
   3  15   4       4816.34       5977.89        95.91 o
   4  15   4       3592.09       4240.42       125.77 o
   5  15   4        487.72        824.84        61.68 o
   6  15   4       2280.44       2681.62       107.03 o
  -8  16   4         40.92          3.80        82.93 o
  -7  16   4          0.79        -67.35        67.35 o
  -6  16   4         32.05         26.52        51.39 o
  -5  16   4        142.29        169.15        50.32 o
  -4  16   4        314.17        251.00        50.89 o
  -3  16   4        222.79        285.39        48.73 o
  -2  16   4         19.32        -25.45        49.11 o
  -1  16   4        137.78        170.64        45.48 o
   0  16   4        357.97        436.67        47.95 o
   1  16   4        141.60        285.85        45.75 o
   2  16   4          7.27         37.52        49.08 o
   3  16   4          3.24        -53.83        53.83 o
   4  16   4         48.40        112.29        61.36 o
   5  16   4        302.07        403.88        88.68 o
  -6  17   4        200.84        504.56        77.19 o
  -5  17   4       2299.09       2973.03       135.03 o
  -4  17   4          9.32        -59.67        63.38 o
  -3  17   4       1778.26       1997.47        81.69 o
  -2  17   4         42.95         87.27        54.88 o
  -1  17   4       3247.26       4153.05       137.04 o
   0  17   4        235.30        165.11        50.66 o
   1  17   4       2268.21       3176.09       127.23 o
   2  17   4       1086.76       1262.52        63.60 o
   3  17   4        603.69        787.59        79.44 o
  -4  18   4        376.10        392.75        83.40 o
  -3  18   4          9.17         48.36        79.93 o
  -2  18   4        497.60        533.75        80.79 o
  -1  18   4          3.27        -13.12       100.70 o
   0  18   4        716.59       1378.03        88.24 o
   1  18   4        264.51        339.30        82.42 o
 -14   1   5         37.58         73.01        44.20 o
 -13   1   5      11220.44      10971.10       145.93 o
 -12   1   5       3438.91       3480.04        68.95 o
 -11   1   5      10575.41      10897.13       181.10 o
 -10   1   5       6243.00       7239.90       188.14 o
  -9   1   5       7607.53       7689.33       210.33 o
  -8   1   5       6569.46       7609.23       288.01 o
  -7   1   5       7714.46       7857.04       237.39 o
  -6   1   5      36665.89      43089.99       940.18 o
  -5   1   5        875.48       1036.07        62.12 o
  -4   1   5      74164.68      81756.88      3391.60 o
  -3   1   5       4304.37       5571.45       147.72 o
  -2   1   5      28733.31      30589.34       783.14 o
  -1   1   5       4427.88       5617.61       149.86 o
   0   1   5      26748.04      25445.51       607.22 o
   1   1   5       7102.50       8057.05       174.54 o
   2   1   5      29722.06      28246.19       568.21 o
   3   1   5      20225.44      21001.83       411.89 o
   4   1   5       2741.34       2231.81        42.08 o
   5   1   5      16456.82      17041.99       214.56 o
   6   1   5        118.80        146.53        24.72 o
   7   1   5      11928.56      12626.67       172.33 o
   8   1   5        424.06        506.30        35.02 o
   9   1   5      12149.32      13591.44       128.69 o
  10   1   5        114.01        104.13        49.15 o
  11   1   5       7092.99       8298.81       198.58 o
 -14   2   5       3442.90       3063.85       194.24 o
 -13   2   5        221.23        165.40        37.83 o
 -12   2   5       6050.20       5748.65        69.85 o
 -11   2   5       5774.64       5816.31        96.69 o
 -10   2   5       1162.13       1122.91        37.42 o
  -9   2   5       2917.53       3538.97        89.71 o
  -8   2   5       1688.18       2129.97        47.54 o
  -7   2   5       4534.81       4737.68       124.76 o
  -6   2   5       5488.17       5845.11       146.76 o
  -5   2   5      33965.95      37915.05       814.04 o
  -4   2   5        495.03       1122.27        27.74 o
  -3   2   5      24229.04      26842.45       859.09 o
  -2   2   5       4197.07       5030.74       142.86 o
  -1   2   5      11065.53      11279.39       261.32 o
   0   2   5        680.33       1061.45        21.34 o
   1   2   5      21172.78      20736.12       480.64 o
   2   2   5       2706.95       3199.70        69.18 o
   3   2   5       9857.29       9422.94       182.74 o
   4   2   5      10780.21      10816.31       176.04 o
   5   2   5         26.98         18.67        23.93 o
   6   2   5       3016.80       3155.55        45.98 o
   7   2   5        259.45        197.10        29.77 o
   8   2   5       1830.87       1934.86        46.80 o
   9   2   5        367.62        479.59        43.11 o
  10   2   5       3736.13       4300.52        85.68 o
  11   2   5        424.46        420.80        79.55 o
 -14   3   5        503.29        500.24        52.57 o
 -13   3   5       1507.08       1401.29        63.73 o
 -12   3   5        142.76         96.84        34.49 o
 -11   3   5       3504.09       3378.35        82.55 o
 -10   3   5        701.95        821.66        32.30 o
  -9   3   5       8270.53       8688.68       197.75 o
  -8   3   5      14729.62      15782.16       377.06 o
  -7   3   5         22.45        155.96        22.71 o
  -6   3   5      18173.45      19926.80       414.77 o
  -5   3   5        284.64        449.33        22.43 o
  -4   3   5      12463.78      13879.29       170.24 o
  -3   3   5       4212.55       4227.95        87.44 o
  -2   3   5      33694.87      34114.64       871.08 o
  -1   3   5       2392.91       2573.95        71.39 o
   0   3   5      17640.26      16795.03       367.00 o
   1   3   5      19968.67      19850.63       422.75 o
   2   3   5        316.34        182.74        16.21 o
   3   3   5       1382.78       1455.59        40.27 o
   4   3   5       3024.58       2577.21        38.33 o
   5   3   5       3131.51       3239.40        56.71 o
   6   3   5       2831.39       2749.88        49.07 o
   7   3   5      12860.49      13410.28       196.46 o
   8   3   5        273.79        278.92        36.54 o
   9   3   5       4356.77       4380.78        78.27 o
  10   3   5        216.48        249.13        53.46 o
 -14   4   5       5736.65       5499.89       120.05 o
 -13   4   5       1101.17       1005.33        64.81 o
 -12   4   5       5408.86       4860.71        95.66 o
 -11   4   5       1123.73       1031.54        35.05 o
 -10   4   5      16763.10      15986.46       275.03 o
  -9   4   5      17262.08      17360.25       337.54 o
  -8   4   5       6424.20       6251.65       171.37 o
  -7   4   5      37810.50      39031.30       905.57 o
  -6   4   5        740.72       1100.42        39.90 o
  -5   4   5      16086.12      16996.72       233.72 o
  -4   4   5       3137.66       3256.10        43.29 o
  -3   4   5      46332.13      49498.40      1007.70 o
  -2   4   5        922.82       1068.40        24.21 o
  -1   4   5      82061.55      81630.90      1824.25 o
   0   4   5      18365.09      18299.47       399.67 o
   1   4   5      14604.59      13768.20       269.20 o
   2   4   5       7875.79       7470.28       141.00 o
   3   4   5       3886.59       3667.65        60.48 o
   4   4   5       3177.58       3145.24        40.09 o
   5   4   5       8740.76       8537.96       110.34 o
   6   4   5      18704.35      19200.62       271.45 o
   7   4   5        583.41        691.24        33.75 o
   8   4   5      13670.20      14141.15       190.04 o
   9   4   5        389.20        362.43        42.24 o
  10   4   5       3669.99       3862.20       113.34 o
 -14   5   5        455.37        483.08        72.75 o
 -13   5   5        739.93        682.80        43.73 o
 -12   5   5        483.28        327.67        40.17 o
 -11   5   5        115.56        103.48        32.93 o
 -10   5   5        144.50        253.00        34.04 o
  -9   5   5        999.52        999.01        51.51 o
  -8   5   5       2275.02       2360.27        58.20 o
  -7   5   5       1682.63       2112.52        76.97 o
  -6   5   5        863.50       1044.71        39.29 o
  -5   5   5        148.92        228.17        22.33 o
  -4   5   5       5657.64       5729.70        89.92 o
  -3   5   5       4182.68       4163.56        60.38 o
  -2   5   5        295.14        421.95        15.42 o
  -1   5   5        135.28        269.19        16.37 o
   0   5   5         69.90        217.27        15.38 o
   1   5   5       2354.41       2117.86        43.92 o
   2   5   5       1912.18       1788.06        31.78 o
   3   5   5        933.87        874.85        24.72 o
   4   5   5        225.55        388.67        23.91 o
   5   5   5        378.38        301.91        27.28 o
   6   5   5        791.06        692.48        31.78 o
   7   5   5        250.10        192.48        32.11 o
   8   5   5        508.44        445.86        39.96 o
   9   5   5        473.41        476.09        45.12 o
  10   5   5         21.28         17.25        60.24 o
 -14   6   5       7858.18       7173.51       141.43 o
 -13   6   5        556.77        510.57        53.94 o
 -12   6   5       9616.16       8836.19       171.15 o
 -11   6   5       6091.71       5482.02        95.70 o
 -10   6   5       5740.70       5258.98        79.68 o
  -9   6   5      11173.13      10240.92       232.11 o
  -8   6   5       3839.91       4250.77        76.09 o
  -7   6   5      17918.51      17694.77       273.38 o
  -6   6   5       3946.58       3584.56        83.89 o
  -5   6   5      41960.36      40439.95       731.09 o
  -4   6   5         76.97        512.81        25.92 o
  -3   6   5      42939.36      40887.16       557.83 o
  -2   6   5       2719.11       2349.96        35.37 o
  -1   6   5      22867.82      21309.44       336.94 o
   0   6   5        591.15        557.15        18.13 o
   1   6   5      28043.96      26378.17       428.83 o
   2   6   5       5412.20       5274.13        86.34 o
   3   6   5      14677.30      13620.61       179.32 o
   4   6   5      19832.75      18694.64       265.77 o
   5   6   5       1188.59       1447.63        36.23 o
   6   6   5      11976.80      12000.73       153.25 o
   7   6   5        543.96        603.72        38.99 o
   8   6   5       6773.15       6910.66        84.59 o
   9   6   5        201.80        180.67        45.94 o
  10   6   5       6980.57       6872.15       176.22 o
 -13   7   5       2046.84       1605.44       168.26 o
 -12   7   5        867.07       1098.81        67.94 o
 -11   7   5       2368.96       2539.72        71.08 o
 -10   7   5       2225.71       2117.18        66.56 o
  -9   7   5       1410.70       1290.04        43.69 o
  -8   7   5       2273.64       2012.31        50.57 o
  -7   7   5       1019.01       1207.72        40.52 o
  -6   7   5       5483.73       5983.29        83.01 o
  -5   7   5        222.68        896.53        36.82 o
  -4   7   5       9001.57       8288.66        98.22 o
  -3   7   5        315.77        326.63        17.48 o
  -2   7   5       5397.25       4805.57        61.59 o
  -1   7   5        253.25        795.31        22.56 o
   0   7   5       6308.23       6304.17        79.71 o
   1   7   5        439.58        457.06        20.31 o
   2   7   5       4434.33       4242.56        42.91 o
   3   7   5       2191.49       2131.03        41.17 o
   4   7   5       1014.28        993.82        33.33 o
   5   7   5       4133.13       4179.99        71.27 o
   6   7   5        133.88        276.51        31.80 o
   7   7   5       2582.64       2644.78        58.29 o
   8   7   5         16.00         57.66        40.71 o
   9   7   5        996.43       1001.85        52.26 o
  10   7   5          4.02         53.54        67.66 o
 -13   8   5         56.87        429.24        72.94 o
 -12   8   5       4431.52       4001.92       281.77 o
 -11   8   5       1534.18       1186.97        49.64 o
 -10   8   5       2809.57       2762.06        61.29 o
  -9   8   5       6245.24       5564.18       112.91 o
  -8   8   5        804.04       1143.03        40.77 o
  -7   8   5       7197.09       6647.99        84.01 o
  -6   8   5        967.11        906.99        36.09 o
  -5   8   5      13440.66      11612.61       111.64 o
  -4   8   5          6.90        321.76        27.89 o
  -3   8   5      14958.54      13727.47       179.50 o
  -2   8   5        306.33        419.91        20.71 o
  -1   8   5      10733.09       9270.34       146.41 o
   0   8   5         42.10         41.17        18.91 o
   1   8   5      10796.68       9722.26       134.92 o
   2   8   5       2871.36       2614.66        41.64 o
   3   8   5       5354.86       5605.75       103.97 o
   4   8   5       6840.57       6407.51        70.40 o
   5   8   5       1123.15       1130.15        37.38 o
   6   8   5       4907.17       4478.57        71.03 o
   7   8   5        305.46        446.33        40.27 o
   8   8   5       3611.90       3394.70        85.65 o
   9   8   5          8.06        105.25        56.47 o
 -13   9   5       7147.60       6492.08       257.35 o
 -12   9   5       2498.58       1769.43       127.11 o
 -11   9   5       4879.83       4364.53       259.55 o
 -10   9   5       5511.88       4919.01       100.25 o
  -9   9   5       1591.56       1521.07        49.15 o
  -8   9   5       3929.69       3513.82        73.21 o
  -7   9   5       4299.24       4045.98        57.89 o
  -6   9   5      13481.16      12498.12       167.38 o
  -5   9   5       1639.12       1754.26        51.42 o
  -4   9   5      21975.39      20202.66       234.66 o
  -3   9   5        613.22        669.71        25.30 o
  -2   9   5       8857.74       8461.12        89.33 o
  -1   9   5        351.34        394.48        24.55 o
   0   9   5       8042.33       7181.03        93.71 o
   1   9   5       1317.59       1064.56        30.79 o
   2   9   5      10772.02      11087.85       181.64 o
   3   9   5       8943.09       8293.16       107.95 o
   4   9   5       2665.01       3249.82        54.31 o
   5   9   5       8235.37       7934.02        97.60 o
   6   9   5        482.23        466.88        37.58 o
   7   9   5       4237.02       3820.41        78.44 o
   8   9   5        556.38        784.33        50.69 o
   9   9   5       4770.37       4990.22       110.63 o
 -12  10   5         68.85        -13.53        58.22 o
 -11  10   5        180.81        277.28        45.93 o
 -10  10   5       1549.49       1340.64        54.28 o
  -9  10   5       1028.45        909.09        44.13 o
  -8  10   5        185.24        311.04        34.64 o
  -7  10   5       1255.02       1221.74        38.34 o
  -6  10   5        813.84        815.60        31.26 o
  -5  10   5        726.34        663.52        29.45 o
  -4  10   5        245.58        140.37        25.40 o
  -3  10   5         41.57         12.44        24.13 o
  -2  10   5        789.55       1273.54        33.33 o
  -1  10   5       4488.71       4205.74        76.82 o
   0  10   5       1272.04       1092.35        30.65 o
   1  10   5         62.75        154.13        26.06 o
   2  10   5        125.23        101.44        27.35 o
   3  10   5          0.63          6.74        30.94 o
   4  10   5        151.45        239.52        32.22 o
   5  10   5       2065.17       2231.72        54.87 o
   6  10   5       1349.40       1268.00        48.26 o
   7  10   5          4.74         14.49        45.64 o
   8  10   5        551.74        639.95        60.28 o
 -12  11   5        913.09        986.71        77.16 o
 -11  11   5       4340.02       3748.87       185.83 o
 -10  11   5       2015.91       1777.22        57.14 o
  -9  11   5       6495.71       6177.23       119.96 o
  -8  11   5      11128.84      10307.45       156.54 o
  -7  11   5        355.86        383.02        37.09 o
  -6  11   5       9090.89       8653.18       149.43 o
  -5  11   5         18.18        -29.84        29.84 o
  -4  11   5       6715.91       6405.90       107.46 o
  -3  11   5       1643.51       1760.22        50.36 o
  -2  11   5      23367.87      22586.00       295.78 o
  -1  11   5       1928.05       1357.27        40.44 o
   0  11   5      13231.96      13644.99       204.12 o
   1  11   5       6857.12       6346.17        79.87 o
   2  11   5       2055.43       2240.63        53.77 o
   3  11   5       1496.17       1192.24        39.68 o
   4  11   5       4623.04       4651.62        67.01 o
   5  11   5       3957.84       3284.23        69.10 o
   6  11   5       2984.47       3503.77        78.54 o
   7  11   5       7785.16       7941.04       111.22 o
   8  11   5          1.70         18.22        61.48 o
 -11  12   5          1.50        -59.11        59.11 o
 -10  12   5       1481.43       1374.24        62.02 o
  -9  12   5       1002.93        980.49        50.73 o
  -8  12   5        465.50        693.60        42.54 o
  -7  12   5       2394.44       2216.08        69.80 o
  -6  12   5        284.66        319.75        35.85 o
  -5  12   5        364.03        506.74        35.62 o
  -4  12   5        129.38         77.77        31.19 o
  -3  12   5       1386.28       1053.17        38.33 o
  -2  12   5        123.99        225.44        33.12 o
  -1  12   5       4096.36       4374.83        68.54 o
   0  12   5       1816.17       1563.95        40.20 o
   1  12   5        334.90        537.01        33.68 o
   2  12   5        791.03        784.08        35.78 o
   3  12   5          2.51         19.24        36.48 o
   4  12   5          8.62         19.15        38.63 o
   5  12   5        712.94        787.90        47.50 o
   6  12   5        786.30        759.64        52.31 o
   7  12   5        100.80        160.78        63.53 o
 -10  13   5       1623.29       1454.93        94.39 o
  -9  13   5        693.45        619.56        54.04 o
  -8  13   5       1005.23       1173.79        49.38 o
  -7  13   5       2016.98       2030.88        56.20 o
  -6  13   5       4003.47       3907.72        72.33 o
  -5  13   5        734.11        782.22        40.17 o
  -4  13   5       8164.32       8539.18        96.75 o
  -3  13   5        428.01        269.34        37.75 o
  -2  13   5       3434.20       3819.24        69.05 o
  -1  13   5        216.71        333.73        37.53 o
   0  13   5       2551.82       2590.94        56.06 o
   1  13   5         43.99        110.54        33.54 o
   2  13   5       4933.38       5718.74        89.52 o
   3  13   5       2420.83       2421.63        79.21 o
   4  13   5       1242.21       1734.98        53.76 o
   5  13   5       2552.48       2463.50        62.64 o
   6  13   5        158.89        217.76        56.20 o
   7  13   5        920.27        885.13        74.36 o
  -9  14   5       1310.96       1132.70       105.12 o
  -8  14   5       1026.63       1035.21        62.81 o
  -7  14   5       2438.47       1970.99        61.91 o
  -6  14   5        799.44        865.67        48.95 o
  -5  14   5       6111.80       6319.29       123.65 o
  -4  14   5         44.14        130.06        45.14 o
  -3  14   5       3648.32       4464.21        83.46 o
  -2  14   5        256.64        211.16        43.31 o
  -1  14   5       2132.56       2307.69        62.90 o
   0  14   5        183.77        325.87        36.53 o
   1  14   5       3348.73       3946.15        78.75 o
   2  14   5       1360.15       1159.50        46.28 o
   3  14   5       1528.81       2032.64        53.81 o
   4  14   5       2313.70       2136.20        58.58 o
   5  14   5        291.59        414.70        62.17 o
   6  14   5       1786.53       1940.24        79.25 o
  -9  15   5        116.80         94.04        81.17 o
  -8  15   5         77.09         62.05        62.98 o
  -7  15   5        268.07        156.27        56.62 o
  -6  15   5        277.14        597.42        51.36 o
  -5  15   5        185.50        312.17        46.28 o
  -4  15   5        616.19        557.03        55.25 o
  -3  15   5          1.75        -12.84        46.12 o
  -2  15   5        172.79         81.60        51.37 o
  -1  15   5         20.54         43.09        47.28 o
   0  15   5        348.27        515.43        45.36 o
   1  15   5         34.84         85.22        43.47 o
   2  15   5        372.13        582.44        49.51 o
   3  15   5        188.94        283.78        51.06 o
   4  15   5         86.59        133.17        57.90 o
   5  15   5         18.50        -37.42        64.25 o
  -7  16   5       1997.50       2446.12       147.72 o
  -6  16   5        630.41        665.62        69.73 o
  -5  16   5       4426.46       5117.42       195.87 o
  -4  16   5         23.50         60.93        49.16 o
  -3  16   5       3406.14       4442.90       128.42 o
  -2  16   5        190.60        128.81        52.29 o
  -1  16   5       2359.78       3258.62        91.30 o
   0  16   5        130.04        199.05        51.70 o
   1  16   5       3148.51       4208.48       136.58 o
   2  16   5       1211.52       1537.29        67.41 o
   3  16   5       1521.28       1960.25        76.61 o
   4  16   5       1926.16       2147.23       111.34 o
  -6  17   5        147.73         86.71        83.74 o
  -5  17   5         23.02        -21.97        70.28 o
  -4  17   5        543.29        475.61        65.07 o
  -3  17   5        215.53        176.28        70.13 o
  -2  17   5         70.77         59.58        64.29 o
  -1  17   5         68.55        104.11        66.57 o
   0  17   5         20.40        151.52        68.46 o
   1  17   5          3.03        145.73        66.77 o
   2  17   5        443.38        669.61        69.29 o
  -3  18   5       1155.39       1779.05       114.06 o
  -2  18   5         51.80        247.30        97.62 o
  -1  18   5       2339.38       3482.71       128.31 o
 -14   0   6       1697.33       1760.62       179.06 o
 -13   0   6      15701.15      15159.40       302.39 o
 -12   0   6      10326.01      10980.17       339.80 o
 -11   0   6       6997.14       7267.56       163.77 o
 -10   0   6       2687.64       3264.69       171.71 o
  -9   0   6       9052.72       8940.81       885.38 o
  -8   0   6       4022.75       4908.04       199.76 o
  -7   0   6      16272.09      18393.66       275.34 o
  -6   0   6      60002.43      68657.75       450.70 o
  -5   0   6        705.42       1165.94       177.41 o
  -4   0   6      45136.15      46966.11      2419.17 o
  -3   0   6       7816.59       8783.48       296.02 o
  -2   0   6      18626.72      18835.10       670.71 o
  -1   0   6        926.65       1221.26        51.24 o
   0   0   6      66421.73      66006.58      2062.78 o
   1   0   6      13244.38      15323.28       504.83 o
   2   0   6      29282.38      28303.29       802.27 o
   3   0   6      26244.52      26349.99       653.21 o
   4   0   6        979.08        754.09        39.42 o
   5   0   6      10427.63      10760.96       282.40 o
   6   0   6        980.91        928.15        45.91 o
   7   0   6       8688.19       9344.62       166.09 o
   8   0   6        798.22        844.65        62.53 o
   9   0   6      11480.15      13060.51       254.55 o
  10   0   6        608.64        910.97       112.13 o
 -14   1   6       2241.94       1986.64       117.40 o
 -13   1   6        913.70       1035.59        44.01 o
 -12   1   6       1129.38       1204.53        43.80 o
 -11   1   6       1370.60       1582.73        57.20 o
 -10   1   6         12.64         -2.12        32.11 o
  -9   1   6         30.53          2.20        31.80 o
  -8   1   6       2037.76       2209.62        78.04 o
  -7   1   6       2451.04       2996.18       118.90 o
  -6   1   6        840.88        973.09        61.92 o
  -5   1   6      12929.40      13496.88       323.98 o
  -4   1   6       3059.52       3859.36       132.40 o
  -3   1   6       1534.73       1584.97        46.77 o
  -2   1   6        514.72        658.99        21.32 o
  -1   1   6       1964.47       2072.13        61.94 o
   0   1   6       1810.39       1432.81        40.55 o
   1   1   6      14149.57      14188.21       298.51 o
   2   1   6       3566.15       3682.62        83.72 o
   3   1   6        859.22        753.74        24.23 o
   4   1   6       3579.16       3372.62        54.10 o
   5   1   6        383.84        373.20        26.67 o
   6   1   6         38.24         11.02        27.64 o
   7   1   6        404.70        488.75        35.82 o
   8   1   6        877.19        952.29        43.99 o
   9   1   6          2.00         35.28        55.73 o
  10   1   6       1433.01       1480.50        82.38 o
 -14   2   6       1924.75       1828.53        94.43 o
 -13   2   6       5250.78       4946.06       162.89 o
 -12   2   6       1724.29       1824.47        54.98 o
 -11   2   6      12436.65      12558.01       346.70 o
 -10   2   6       4592.56       5540.32       181.96 o
  -9   2   6      10177.58      10319.66       337.31 o
  -8   2   6      15517.70      16970.81       507.83 o
  -7   2   6        977.66       1056.20        39.46 o
  -6   2   6      16604.94      18267.53       413.58 o
  -5   2   6       1287.44       1991.55        36.42 o
  -4   2   6      22386.63      25479.78       256.33 o
  -3   2   6        302.08        565.40        20.01 o
  -2   2   6      40418.09      39527.36       794.24 o
  -1   2   6      14961.37      16284.66       406.97 o
   0   2   6      23157.85      22601.47       521.43 o
   1   2   6      16109.15      16457.83       345.91 o
   2   2   6      10071.47       9577.41       192.26 o
   3   2   6       3677.62       4106.08        82.69 o
   4   2   6       8152.75       7487.06       132.66 o
   5   2   6      11450.37      12450.49       205.53 o
   6   2   6       1236.07       1265.64        39.10 o
   7   2   6      11220.41      11442.01       134.21 o
   8   2   6         58.51         30.29        41.04 o
   9   2   6       3211.41       3474.29        78.49 o
  10   2   6         80.62        114.48        77.23 o
 -14   3   6       4186.93       3642.11       177.67 o
 -13   3   6       1055.79        964.44        51.63 o
 -12   3   6       7078.36       6973.98       178.55 o
 -11   3   6       3572.57       4153.25       107.09 o
 -10   3   6       9267.11       9089.07       312.93 o
  -9   3   6      12356.84      13376.84       423.91 o
  -8   3   6       1341.02       1722.19        48.74 o
  -7   3   6      12473.87      13546.06       330.01 o
  -6   3   6        385.65        664.69        25.17 o
  -5   3   6      13216.01      14869.12       227.53 o
  -4   3   6        789.23        805.49        30.86 o
  -3   3   6      31371.79      33487.71      1181.27 o
  -2   3   6       2795.52       3803.45       107.77 o
  -1   3   6      24233.97      23348.76       511.84 o
   0   3   6       5141.16       5144.95       122.29 o
   1   3   6      14163.36      13748.59       286.46 o
   2   3   6       3693.76       3802.62        78.63 o
   3   3   6       6511.76       6557.79       109.97 o
   4   3   6       7813.27       8462.56       126.96 o
   5   3   6       1341.56       1192.95        34.60 o
   6   3   6       9804.88      10111.12       139.86 o
   7   3   6         40.04         31.21        34.39 o
   8   3   6       5277.30       5702.94        92.29 o
   9   3   6        237.98        312.01        50.37 o
  10   3   6       2796.68       3118.84       155.92 o
 -14   4   6        523.20        419.44        79.13 o
 -13   4   6        939.83        839.68        58.54 o
 -12   4   6        426.58        430.01        42.16 o
 -11   4   6       1825.20       1811.54        56.87 o
 -10   4   6        665.28       1138.79        47.89 o
  -9   4   6       3307.10       4387.63        95.37 o
  -8   4   6       3606.60       3769.82       102.99 o
  -7   4   6        496.44        459.89        30.34 o
  -6   4   6       4707.76       4710.21        59.93 o
  -5   4   6        348.53        646.49        28.60 o
  -4   4   6       5474.58       5691.89        54.48 o
  -3   4   6         76.83        473.33        21.20 o
  -2   4   6       5727.80       5773.10       126.63 o
  -1   4   6       1115.49       1339.21        51.28 o
   0   4   6       3696.25       4333.30        90.64 o
   1   4   6       1014.09       1327.15        34.94 o
   2   4   6       2813.40       2481.80        38.24 o
   3   4   6       2025.53       1764.09        42.39 o
   4   4   6        831.71        941.20        29.21 o
   5   4   6       1785.61       1875.01        44.89 o
   6   4   6        158.77        243.85        33.14 o
   7   4   6       1153.77       1207.93        40.50 o
   8   4   6         20.53          0.78        41.57 o
   9   4   6        732.14        583.53        51.99 o
  10   4   6          3.65         35.46        78.63 o
 -14   5   6       6335.34       5648.81       216.48 o
 -13   5   6        986.99        921.29        91.18 o
 -12   5   6      11290.52      10392.80       254.81 o
 -11   5   6       5314.22       5015.10       174.00 o
 -10   5   6      12766.27      12244.86       467.93 o
  -9   5   6      17580.58      17475.71       626.58 o
  -8   5   6       1890.87       2128.14        77.33 o
  -7   5   6      15185.33      15843.68       394.09 o
  -6   5   6        538.55       1039.20        38.49 o
  -5   5   6      17732.44      17458.53       315.78 o
  -4   5   6        910.52        972.54        35.44 o
  -3   5   6      37252.79      36095.34       731.07 o
  -2   5   6       3337.29       3410.25        62.22 o
  -1   5   6      34814.34      33265.77       661.56 o
   0   5   6      10125.35      10179.86       210.65 o
   1   5   6      11931.81      11048.54       201.23 o
   2   5   6       4834.71       4528.45        60.11 o
   3   5   6       7791.25       7731.98       113.12 o
   4   5   6      10567.57      10363.38       153.37 o
   5   5   6       4004.66       4318.85        75.82 o
   6   5   6      15161.07      15788.17       242.92 o
   7   5   6          3.29          4.87        36.35 o
   8   5   6       6951.19       7285.12       113.74 o
   9   5   6        252.60        264.00        57.09 o
 -13   6   6         11.30         -7.30        53.10 o
 -12   6   6         32.11         20.47        43.10 o
 -11   6   6        868.92        744.03        45.02 o
 -10   6   6        914.31        913.54        45.15 o
  -9   6   6         39.87         40.21        37.75 o
  -8   6   6       2307.03       2478.89        92.13 o
  -7   6   6       1459.06       1836.52        74.63 o
  -6   6   6         14.78         69.99        33.64 o
  -5   6   6        134.40        379.12        26.92 o
  -4   6   6       1196.60       1039.88        33.73 o
  -3   6   6        692.58        751.63        27.40 o
  -2   6   6       8844.63       8289.37       191.08 o
  -1   6   6       4444.44       4200.54       108.48 o
   0   6   6        409.41        494.20        22.23 o
   1   6   6        451.94        836.43        23.26 o
   2   6   6        155.96        196.46        22.20 o
   3   6   6        499.66        536.68        29.42 o
   4   6   6       1977.84       1847.97        44.43 o
   5   6   6       1936.47       1981.74        46.82 o
   6   6   6         31.18          5.82        33.52 o
   7   6   6       1491.23       1625.63        48.15 o
   8   6   6        508.10        614.26        47.46 o
   9   6   6         71.31         47.01        59.73 o
 -13   7   6       1302.14       1037.54       160.38 o
 -12   7   6       8052.25       7611.51       182.27 o
 -11   7   6       7613.97       6726.09       182.21 o
 -10   7   6       1672.59       1671.95        71.58 o
  -9   7   6       3563.75       3267.09        87.22 o
  -8   7   6       5516.44       5296.79       130.75 o
  -7   7   6      11451.35      10634.01       221.31 o
  -6   7   6       3873.75       3716.01        82.39 o
  -5   7   6      28776.16      27150.60       360.04 o
  -4   7   6       2437.76       2203.22        51.58 o
  -3   7   6      10937.67       9993.07       152.35 o
  -2   7   6        774.85        805.36        23.53 o
  -1   7   6      11264.25       9833.94       191.47 o
   0   7   6        507.96        380.77        23.18 o
   1   7   6      17707.05      16607.38       226.83 o
   2   7   6      11470.96      10710.09       155.02 o
   3   7   6       3875.63       3910.59        50.37 o
   4   7   6       9660.14       9363.08       108.62 o
   5   7   6        414.62        382.19        34.53 o
   6   7   6       3477.13       3102.62        73.33 o
   7   7   6        923.00       1010.09        53.33 o
   8   7   6       5040.61       4840.86       116.01 o
   9   7   6          0.25         38.44        66.64 o
 -13   8   6       3969.86       3685.83       146.04 o
 -12   8   6       3941.01       3615.19       107.90 o
 -11   8   6        872.42        838.77        56.84 o
 -10   8   6       1865.32       1670.18        68.96 o
  -9   8   6       1227.63       1129.33        61.93 o
  -8   8   6       2837.08       2528.08        77.06 o
  -7   8   6       3618.11       3592.15       126.09 o
  -6   8   6      16525.97      15839.36       225.99 o
  -5   8   6        207.52        644.86        36.82 o
  -4   8   6      12281.69      11818.88       135.68 o
  -3   8   6       3657.57       2991.71        39.61 o
  -2   8   6       3385.95       3098.91        41.43 o
  -1   8   6         58.75        256.60        24.29 o
   0   8   6       8957.38       8517.50       140.32 o
   1   8   6       1707.53       1336.59        31.71 o
   2   8   6       9022.18       9490.92       147.00 o
   3   8   6      10722.12       9939.00       137.98 o
   4   8   6        184.56        255.63        32.54 o
   5   8   6       3845.16       3729.16        62.73 o
   6   8   6        202.82        213.17        40.81 o
   7   8   6       2203.96       1936.14        52.89 o
   8   8   6        509.63        664.67        59.87 o
 -12   9   6       2389.43       2127.28       172.58 o
 -11   9   6        528.46        324.55        59.99 o
 -10   9   6       2683.19       2567.04        80.53 o
  -9   9   6       3998.81       3473.79        69.76 o
  -8   9   6         67.61        332.80        37.86 o
  -7   9   6       1070.86       1207.01        50.49 o
  -6   9   6         20.04        134.28        30.92 o
  -5   9   6        262.37        215.49        28.61 o
  -4   9   6       1084.76       1344.93        41.15 o
  -3   9   6       7237.52       6778.96       105.79 o
  -2   9   6        732.10        665.08        26.43 o
  -1   9   6       5287.31       5269.55       105.55 o
   0   9   6       4026.98       3701.92        67.83 o
   1   9   6         25.68         -1.30        24.91 o
   2   9   6         22.77        262.59        29.05 o
   3   9   6       1166.93       1190.17        35.36 o
   4   9   6        460.60        315.81        34.57 o
   5   9   6       1764.24       1854.32        63.98 o
   6   9   6       2877.02       2656.67        67.17 o
   7   9   6         19.17        202.58        48.61 o
   8   9   6        972.46       1064.43        65.49 o
 -12  10   6       1064.67        799.65        91.66 o
 -11  10   6       5281.81       4910.80       294.89 o
 -10  10   6       4812.04       4123.76       195.55 o
  -9  10   6       3398.69       3823.39        82.90 o
  -8  10   6      10905.64      10418.52       181.03 o
  -7  10   6        128.32        224.76        37.57 o
  -6  10   6      10286.04       9780.69       124.51 o
  -5  10   6        103.89        136.13        29.29 o
  -4  10   6      14701.27      13946.04       191.42 o
  -3  10   6        208.58        288.10        26.23 o
  -2  10   6      15376.31      14603.31       272.50 o
  -1  10   6       4196.97       3294.35        52.87 o
   0  10   6       9361.28       9606.04       194.68 o
   1  10   6       3917.23       3523.00        53.67 o
   2  10   6       5926.57       6541.98       109.03 o
   3  10   6       3798.12       3377.53        62.61 o
   4  10   6       3597.71       3867.47        64.65 o
   5  10   6       5899.22       5519.23        99.23 o
   6  10   6        774.52       1083.05        50.65 o
   7  10   6       6020.05       6206.14       113.65 o
   8  10   6         47.81        122.37        71.73 o
 -11  11   6        155.84        273.57        79.17 o
 -10  11   6          9.77        199.40        50.27 o
  -9  11   6        128.15        234.24        50.73 o
  -8  11   6          0.51        350.46        46.86 o
  -7  11   6        453.47        551.13        41.28 o
  -6  11   6          2.22          0.22        36.40 o
  -5  11   6        804.37        623.79        36.72 o
  -4  11   6          0.67        116.61        31.09 o
  -3  11   6        119.91        489.35        30.35 o
  -2  11   6         32.54        462.98        31.87 o
  -1  11   6        556.53        586.84        32.22 o
   0  11   6        119.84        192.93        32.35 o
   1  11   6        407.54        467.68        32.95 o
   2  11   6        104.94        254.69        34.07 o
   3  11   6          8.39        190.78        37.15 o
   4  11   6          0.98         40.78        42.38 o
   5  11   6          8.36         20.62        46.14 o
   6  11   6         93.67         63.18        51.33 o
   7  11   6          0.06         -9.29        61.05 o
 -11  12   6       3319.25       3159.43       115.82 o
 -10  12   6       2761.99       2508.20       150.30 o
  -9  12   6       2470.66       2647.80        78.19 o
  -8  12   6       7089.52       6522.75       153.69 o
  -7  12   6        336.33        322.38        41.76 o
  -6  12   6       7605.15       7636.95       127.46 o
  -5  12   6         12.51        123.31        33.41 o
  -4  12   6       9202.37       9753.36       148.23 o
  -3  12   6        230.68        308.70        34.32 o
  -2  12   6       9849.27      10231.64       200.80 o
  -1  12   6        939.30        730.20        38.27 o
   0  12   6       5955.38       6484.10        92.85 o
   1  12   6       1665.61       1520.75        39.86 o
   2  12   6       3518.77       3799.08        76.22 o
   3  12   6       2229.06       1849.42        51.28 o
   4  12   6       2395.85       2679.06        78.56 o
   5  12   6       3751.83       3872.17        89.02 o
   6  12   6        350.52        627.99        67.93 o
 -10  13   6       1137.71       1040.76       103.66 o
  -9  13   6       2176.40       1637.95       115.17 o
  -8  13   6         85.05        159.13        49.55 o
  -7  13   6       2773.23       2399.42        66.71 o
  -6  13   6         33.38        135.44        39.02 o
  -5  13   6       1420.91       1459.63        45.76 o
  -4  13   6        139.35        225.67        38.35 o
  -3  13   6       4953.52       4901.75        87.39 o
  -2  13   6        277.48        269.01        40.20 o
  -1  13   6       4809.42       5294.36       101.80 o
   0  13   6       2319.20       2125.53        56.63 o
   1  13   6        439.81        482.71        38.29 o
   2  13   6        380.83        226.79        40.68 o
   3  13   6        878.88       1017.55        50.04 o
   4  13   6        708.64        580.21        53.61 o
   5  13   6        631.59       1011.23        63.08 o
   6  13   6       1924.37       2167.64        82.43 o
  -9  14   6        517.54        443.99        75.84 o
  -8  14   6        422.47        637.25        58.72 o
  -7  14   6       1440.92       1330.66        57.19 o
  -6  14   6       4380.98       4473.27       130.89 o
  -5  14   6        105.51        103.74        44.88 o
  -4  14   6       2326.11       2506.43        64.74 o
  -3  14   6        431.86        326.41        45.43 o
  -2  14   6        269.19        296.29        43.62 o
  -1  14   6        107.65         24.80        44.41 o
   0  14   6       2741.42       3053.27        88.29 o
   1  14   6        282.50        394.71        44.76 o
   2  14   6       1983.12       2497.94        77.88 o
   3  14   6       1464.07       1581.32        58.43 o
   4  14   6         46.57         75.80        55.60 o
   5  14   6        334.28        390.70        76.19 o
  -8  15   6       1102.87       1086.92        86.29 o
  -7  15   6       3465.15       2969.95       152.90 o
  -6  15   6        256.73        389.85        51.61 o
  -5  15   6       6816.69       7654.13       275.80 o
  -4  15   6        375.22        141.78        49.42 o
  -3  15   6       3158.86       3579.04       167.65 o
  -2  15   6        276.86        336.28        49.92 o
  -1  15   6       2909.16       3203.28       153.85 o
   0  15   6        309.80        354.78        55.43 o
   1  15   6       4253.47       5428.19       145.98 o
   2  15   6       2321.11       2176.97        74.13 o
   3  15   6        814.59       1119.97        63.24 o
   4  15   6       2206.59       2482.41       147.96 o
  -7  16   6         40.63         53.50        80.01 o
  -6  16   6         17.86         53.19        63.43 o
  -5  16   6         59.83        113.80        60.45 o
  -4  16   6          5.20        -18.30        57.44 o
  -3  16   6        362.23        258.02        56.13 o
  -2  16   6        424.29        535.58        66.07 o
  -1  16   6         80.83        165.78        56.86 o
   0  16   6         19.04        -14.59        69.88 o
   1  16   6          6.04        140.69        67.07 o
   2  16   6         94.60        110.48        62.81 o
  -5  17   6       1552.83       1839.99        98.54 o
  -4  17   6         77.77        163.79        77.85 o
  -3  17   6       3477.68       4611.01       189.64 o
  -2  17   6        215.64        244.59        84.61 o
  -1  17   6       2788.46       4174.64       152.14 o
   0  17   6        902.97       1044.93        92.91 o
 -14   1   7       3691.27       3753.50       130.09 o
 -13   1   7       7218.46       7457.64       216.14 o
 -12   1   7       5757.77       6594.33       195.18 o
 -11   1   7       6932.70       7122.74       280.74 o
 -10   1   7       5852.50       6886.93       387.99 o
  -9   1   7       7796.35       8754.05       125.87 o
  -8   1   7      24209.14      28617.43       254.59 o
  -7   1   7        943.49       1314.90       151.55 o
  -6   1   7      30685.08      32963.03      1641.20 o
  -5   1   7        251.80        643.91        64.25 o
  -4   1   7      16128.33      16523.05       412.95 o
  -3   1   7        219.90        918.91        29.04 o
  -2   1   7      25675.01      25662.49       705.03 o
  -1   1   7       3389.98       3992.29       113.48 o
   0   1   7      36429.66      35935.62       807.58 o
   1   1   7      12295.00      13692.63       277.79 o
   2   1   7      13606.73      13260.87       260.21 o
   3   1   7      16977.94      18048.43       331.96 o
   4   1   7       1238.22       1044.56        31.27 o
   5   1   7      10246.37      11062.46       177.97 o
   6   1   7        769.34        813.38        36.80 o
   7   1   7       8622.86       9572.54       123.10 o
   8   1   7         14.60         40.49        47.74 o
   9   1   7       6480.89       7836.67       193.86 o
 -14   2   7       4105.57       3945.53       117.24 o
 -13   2   7       3087.16       3105.06        97.86 o
 -12   2   7       2182.93       2015.77       111.17 o
 -11   2   7       3351.04       3999.61       168.52 o
 -10   2   7        777.32       1168.12        55.45 o
  -9   2   7       1656.35       1907.37        70.96 o
  -8   2   7       4179.95       4405.65       136.46 o
  -7   2   7      12714.45      14103.74       459.44 o
  -6   2   7        514.26        590.83        37.56 o
  -5   2   7      18732.49      22022.44       311.81 o
  -4   2   7       2167.32       3022.38        71.36 o
  -3   2   7       3877.29       3739.97        98.76 o
  -2   2   7        128.45        203.57        16.53 o
  -1   2   7      13479.94      13736.69       310.83 o
   0   2   7       1048.86       1461.99        56.21 o
   1   2   7       9576.72       9737.54       204.51 o
   2   2   7       7541.07       7718.25       172.71 o
   3   2   7        201.86        350.10        26.16 o
   4   2   7       1779.02       1826.13        47.23 o
   5   2   7        897.94        879.65        43.15 o
   6   2   7       2341.55       2514.50        60.01 o
   7   2   7        409.86        355.32        41.25 o
   8   2   7       3950.84       4550.93        95.41 o
   9   2   7        369.16        452.72        77.03 o
 -14   3   7        660.68        704.27        61.69 o
 -13   3   7       2980.26       2745.12       164.20 o
 -12   3   7        986.87       1161.05        59.29 o
 -11   3   7       9286.89       9184.86       398.23 o
 -10   3   7       9582.40      10584.64       358.02 o
  -9   3   7       1098.42       1360.85        53.48 o
  -8   3   7       9808.09      10160.27       293.09 o
  -7   3   7         34.92         10.62        28.93 o
  -6   3   7       4250.61       4232.72        56.58 o
  -5   3   7       4841.09       4913.43        65.04 o
  -4   3   7      15112.02      16235.11       221.05 o
  -3   3   7         14.85        186.93        23.61 o
  -2   3   7      19060.73      18861.35       371.94 o
  -1   3   7       8286.34       8736.03       216.40 o
   0   3   7       5415.53       4898.33       121.95 o
   1   3   7       2089.80       2197.92        56.19 o
   2   3   7       4537.89       4394.09        89.52 o
   3   3   7       2352.27       2619.11        46.73 o
   4   3   7       4353.30       4321.25        86.63 o
   5   3   7       9538.14       9968.67       173.35 o
   6   3   7          1.17        -34.77        34.77 o
   7   3   7       3533.19       3537.11        74.51 o
   8   3   7        175.38        136.15        49.93 o
   9   3   7        840.25        692.35        78.35 o
 -14   4   7       4454.41       4058.50       115.85 o
 -13   4   7       2036.76       1983.99       138.31 o
 -12   4   7      11965.60      10633.63       392.29 o
 -11   4   7      12325.99      12481.51       433.87 o
 -10   4   7       6517.04       6180.38       232.34 o
  -9   4   7      18783.69      18765.62       637.23 o
  -8   4   7        431.98        517.86        31.93 o
  -7   4   7       8355.74       8319.81       139.35 o
  -6   4   7       3909.42       4166.13        56.91 o
  -5   4   7      19349.74      21085.82       218.53 o
  -4   4   7        319.56        371.45        31.40 o
  -3   4   7      41530.99      42874.80      1377.13 o
  -2   4   7      14309.58      14362.43       287.85 o
  -1   4   7      16463.41      15017.10       269.13 o
   0   4   7       8102.22       7966.46       199.77 o
   1   4   7       4616.02       4444.82        76.71 o
   2   4   7       1747.97       1833.37        48.00 o
   3   4   7      10732.46      10515.85       221.33 o
   4   4   7      12584.88      12918.11       194.59 o
   5   4   7       3486.51       3565.62        66.74 o
   6   4   7      13466.49      14215.70       211.64 o
   7   4   7        119.86         36.64        42.78 o
   8   4   7       3542.28       3757.92       106.98 o
   9   4   7         75.44        -16.19        82.96 o
 -14   5   7        154.46        -20.44        73.96 o
 -13   5   7         61.77         22.88        64.18 o
 -12   5   7        450.47        502.40        55.25 o
 -11   5   7         50.43         25.69        52.90 o
 -10   5   7         55.89        216.17        39.79 o
  -9   5   7       1049.87       1701.04        75.71 o
  -8   5   7        150.32        224.22        32.66 o
  -7   5   7       1921.85       2109.81        69.06 o
  -6   5   7       3454.75       3494.57        74.79 o
  -5   5   7        672.75        657.12        32.85 o
  -4   5   7        126.49        331.19        34.74 o
  -3   5   7        435.34        903.17        32.04 o
  -2   5   7        163.61        135.39        18.06 o
  -1   5   7       2090.12       1939.50        50.99 o
   0   5   7       3371.01       3101.21        58.52 o
   1   5   7       2544.24       2327.10        59.47 o
   2   5   7         23.45        189.09        24.48 o
   3   5   7        284.91        218.78        27.88 o
   4   5   7        562.25        519.49        34.16 o
   5   5   7        381.82        331.00        35.72 o
   6   5   7        295.78        257.34        40.51 o
   7   5   7        205.16        124.34        44.55 o
   8   5   7         51.84        174.87        56.44 o
 -13   6   7       5176.04       4347.87       340.77 o
 -12   6   7       5571.49       4762.37       382.42 o
 -11   6   7       7337.73       6902.36       214.01 o
 -10   6   7       5051.57       5128.53       118.52 o
  -9   6   7       9200.33       8832.25       381.78 o
  -8   6   7       6787.16       6739.38       166.50 o
  -7   6   7      22900.35      22659.20       352.81 o
  -6   6   7        719.92       1174.91        42.69 o
  -5   6   7      26889.99      26120.87       394.86 o
  -4   6   7        909.81        785.47        33.02 o
  -3   6   7      19377.63      18516.19       329.69 o
  -2   6   7       1918.68       2006.72        43.79 o
  -1   6   7      15979.27      15361.23       331.11 o
   0   6   7       4534.13       5125.83       106.68 o
   1   6   7      13867.32      13295.42       249.84 o
   2   6   7      11821.69      11150.12       214.74 o
   3   6   7       5086.56       5392.92        94.90 o
   4   6   7       9597.70       9286.80       118.73 o
   5   6   7       1284.39       1462.57        41.88 o
   6   6   7       5195.23       5386.20       115.39 o
   7   6   7        575.35        671.79        49.05 o
   8   6   7       6592.96       7121.26       167.84 o
 -13   7   7       1030.01       1078.92        83.01 o
 -12   7   7        952.97        722.13        70.54 o
 -11   7   7        977.82        865.97        87.42 o
 -10   7   7       1418.79       1123.04        60.32 o
  -9   7   7        773.00       1139.38        57.19 o
  -8   7   7       2992.21       3501.34       144.20 o
  -7   7   7        110.47        903.13        59.80 o
  -6   7   7       3568.64       3336.22        73.84 o
  -5   7   7        458.05        817.39        33.93 o
  -4   7   7       2813.70       2901.27        58.98 o
  -3   7   7       1301.20       1464.45        44.23 o
  -2   7   7       2071.97       2286.91        46.06 o
  -1   7   7        841.31        926.25        29.68 o
   0   7   7       3464.56       3375.43        48.75 o
   1   7   7       2446.49       2527.13        52.47 o
   2   7   7       2532.41       2696.55        50.80 o
   3   7   7       3694.00       3288.12        62.56 o
   4   7   7        491.52        624.71        35.49 o
   5   7   7       1671.94       1588.33        47.45 o
   6   7   7        175.46        238.67        42.80 o
   7   7   7       1080.36       1003.30        52.29 o
   8   7   7          2.42        -68.72        68.72 o
 -13   8   7       1627.53        935.12        94.12 o
 -12   8   7       2582.54       2272.69       160.87 o
 -11   8   7       4002.39       3368.26       241.95 o
 -10   8   7       2807.35       2866.96       162.05 o
  -9   8   7       5262.50       4995.24       160.06 o
  -8   8   7       3054.94       2863.43        98.10 o
  -7   8   7       8904.39       7943.11       162.94 o
  -6   8   7        725.59       1330.53        65.85 o
  -5   8   7      11022.16      10831.64       165.54 o
  -4   8   7        225.83        179.40        28.68 o
  -3   8   7       9369.27       8889.01       152.16 o
  -2   8   7       1543.39       1442.74        35.71 o
  -1   8   7       6764.13       7004.98       127.93 o
   0   8   7       1571.14       1723.89        55.81 o
   1   8   7       5728.85       6078.39       100.69 o
   2   8   7       3552.04       3403.30        53.41 o
   3   8   7       2449.23       2438.48        56.47 o
   4   8   7       3804.58       3735.51        72.62 o
   5   8   7        713.70        924.44        43.96 o
   6   8   7       2203.72       1904.40        61.00 o
   7   8   7        178.73        270.45        55.11 o
   8   8   7       2619.78       2686.96        91.45 o
 -12   9   7       2798.96       2095.33       119.77 o
 -11   9   7       2434.81       2193.91        91.29 o
 -10   9   7       2789.74       2306.78       249.08 o
  -9   9   7       2515.82       2651.95       105.23 o
  -8   9   7       6044.97       5840.33       176.71 o
  -7   9   7       1149.64       1281.96        49.72 o
  -6   9   7      13415.15      12472.35       236.44 o
  -5   9   7       1388.89       1107.93        45.22 o
  -4   9   7       5431.54       5325.95        77.76 o
  -3   9   7       2222.20       2223.97        48.01 o
  -2   9   7       5624.98       5305.27        82.39 o
  -1   9   7       1647.36       1089.18        34.90 o
   0   9   7      13870.88      13954.98       298.49 o
   1   9   7       8748.16       7594.84       120.43 o
   2   9   7       3429.93       4076.66        68.99 o
   3   9   7       6253.96       5645.97        64.54 o
   4   9   7        818.84        778.28        43.18 o
   5   9   7       2506.66       1982.48        57.34 o
   6   9   7        840.11       1051.45        54.16 o
   7   9   7       3571.39       3575.43       157.43 o
 -12  10   7        862.00        466.38        97.27 o
 -11  10   7        388.60        129.49        79.97 o
 -10  10   7        365.81        285.84       115.50 o
  -9  10   7       1432.18       1275.28        61.83 o
  -8  10   7        142.90         62.59        41.43 o
  -7  10   7          0.23        -42.00        42.00 o
  -6  10   7        272.83        215.68        39.41 o
  -5  10   7       1008.30        955.57        44.80 o
  -4  10   7        190.25        710.94        39.96 o
  -3  10   7       4242.51       3966.20        90.94 o
  -2  10   7        889.55        697.67        31.36 o
  -1  10   7         29.48        166.73        29.98 o
   0  10   7         31.67         26.42        34.33 o
   1  10   7          8.34         -5.29        30.33 o
   2  10   7        174.50        178.37        34.34 o
   3  10   7       1147.18       1185.53        43.87 o
   4  10   7        403.17        267.65        43.95 o
   5  10   7        105.97        187.08        48.49 o
   6  10   7        611.74        820.77        59.07 o
   7  10   7        120.18         73.37        74.59 o
 -11  11   7       5647.98       5212.65       410.29 o
 -10  11   7       6255.66       5246.25       410.39 o
  -9  11   7       1198.34       1272.66        89.79 o
  -8  11   7       6913.86       6443.33       112.95 o
  -7  11   7        109.48        126.51        42.25 o
  -6  11   7       5213.62       5409.45        79.87 o
  -5  11   7        397.03        529.82        38.04 o
  -4  11   7      12372.14      12239.68       259.19 o
  -3  11   7        691.71        324.04        32.08 o
  -2  11   7      12235.76      12053.00       214.54 o
  -1  11   7       5937.20       5206.15        88.36 o
   0  11   7       2910.18       2958.02        75.08 o
   1  11   7       2741.13       2366.65        62.89 o
   2  11   7       3145.07       3228.28        65.70 o
   3  11   7       2486.50       1885.43        52.36 o
   4  11   7       3091.43       3684.55        77.48 o
   5  11   7       5837.62       6140.39       129.61 o
   6  11   7          8.93        158.40        71.51 o
 -10  12   7        446.15        492.29        82.11 o
  -9  12   7       1539.88       1323.68        93.19 o
  -8  12   7        207.62        208.84        51.31 o
  -7  12   7        105.55         97.72        47.37 o
  -6  12   7          5.20         -1.78        45.85 o
  -5  12   7        126.39          2.42        57.91 o
  -4  12   7        230.90        488.35        37.11 o
  -3  12   7       2963.97       3040.25        96.40 o
  -2  12   7       1585.55       1264.54        41.61 o
  -1  12   7        444.59        648.78        39.16 o
   0  12   7        891.89        828.28        47.77 o
   1  12   7         12.37         36.69        40.47 o
   2  12   7          6.60        -11.28        41.14 o
   3  12   7        745.58        748.31        48.87 o
   4  12   7        893.29        697.30        53.67 o
   5  12   7         26.40        149.42        68.17 o
 -10  13   7        562.95        689.26        90.48 o
  -9  13   7       2250.48       2145.29        99.75 o
  -8  13   7       2936.71       2769.78       181.80 o
  -7  13   7        513.10        652.36        53.84 o
  -6  13   7       5232.29       5526.56       107.92 o
  -5  13   7        297.29        306.12        46.72 o
  -4  13   7       2289.73       2856.64        83.27 o
  -3  13   7        134.99        289.52        39.78 o
  -2  13   7       2530.82       2586.43        77.53 o
  -1  13   7        265.67        214.33        40.41 o
   0  13   7       3999.25       4327.76       122.31 o
   1  13   7       1980.37       1800.58        74.81 o
   2  13   7       1367.48       1703.96        60.50 o
   3  13   7       2175.33       2166.89        67.46 o
   4  13   7         67.72         99.72        65.03 o
   5  13   7        675.15        762.22        83.00 o
  -9  14   7       1404.20       1176.16       108.73 o
  -8  14   7        398.97        388.91        70.42 o
  -7  14   7       2739.20       2644.81       127.46 o
  -6  14   7          1.77        442.26        55.88 o
  -5  14   7       2867.48       3634.68        85.75 o
  -4  14   7        252.22        121.77        43.24 o
  -3  14   7       2061.39       2130.19        83.26 o
  -2  14   7        513.02        470.06        51.67 o
  -1  14   7       2366.02       2676.01       128.86 o
   0  14   7       1167.45        977.81        60.71 o
   1  14   7       2282.85       2667.47       121.32 o
   2  14   7       2496.54       2278.37        70.84 o
   3  14   7        467.47        706.67        66.44 o
   4  14   7       1662.58       1890.95       106.95 o
  -7  15   7         29.19        130.35        66.16 o
  -6  15   7        258.57        252.93        63.59 o
  -5  15   7          3.31        -17.85        51.33 o
  -4  15   7        170.39        135.08        49.06 o
  -3  15   7          1.90        253.16        51.60 o
  -2  15   7        247.14        353.98        51.57 o
  -1  15   7         17.12         53.81        56.05 o
   0  15   7        224.06        322.02        59.15 o
   1  15   7        139.17        286.52        62.36 o
   2  15   7         58.09        193.67        74.51 o
  -6  16   7         47.75        189.59        81.13 o
  -5  16   7       2882.40       3192.72       176.61 o
  -4  16   7        230.42        242.11        61.77 o
  -3  16   7       1952.81       2643.86       135.46 o
  -2  16   7        236.81        233.06        65.64 o
  -1  16   7       2929.04       4590.15       122.90 o
   0  16   7        983.86       1057.66        88.02 o
   1  16   7       1767.70       2355.03        96.07 o
 -14   0   8       5588.02       5218.71       289.55 o
 -13   0   8       5507.29       5524.26       206.73 o
 -12   0   8       6905.15       7295.09       629.38 o
 -11   0   8       5056.63       5631.71       284.20 o
 -10   0   8      13364.03      15160.79       334.30 o
  -9   0   8       3420.77       3549.89       232.37 o
  -8   0   8      35934.03      42436.53       443.57 o
  -7   0   8         24.43         99.77       107.11 o
  -6   0   8      31573.28      31903.25      3981.27 o
  -5   0   8       1653.73       2200.20       176.44 o
  -4   0   8      11247.28      11116.73       360.77 o
  -3   0   8       1226.57       1324.54        74.12 o
  -2   0   8      32100.08      31754.51      1275.99 o
  -1   0   8       7250.39       8282.68       314.25 o
   0   0   8      35711.13      34158.37      1055.20 o
   1   0   8      25581.00      26504.27       879.61 o
   2   0   8       2462.68       2170.06        71.40 o
   3   0   8       9704.56       9973.44       290.97 o
   4   0   8       2942.96       2710.45        99.71 o
   5   0   8       7037.48       7601.22       177.67 o
   6   0   8       3928.19       4075.72       136.88 o
   7   0   8      12898.52      14391.66       251.33 o
   8   0   8        221.46        209.28        97.63 o
 -14   1   8        899.73        832.48        92.58 o
 -13   1   8       1276.33       1129.58        92.32 o
 -12   1   8          5.96         30.87        49.93 o
 -11   1   8         23.20        -69.11       178.38 o
 -10   1   8       1062.25       1148.72        84.93 o
  -9   1   8       1477.01       2090.75       153.16 o
  -8   1   8       1377.30       1831.27       143.80 o
  -7   1   8      10454.62      11193.41       697.67 o
  -6   1   8        879.82       1447.81       148.47 o
  -5   1   8        651.35        882.94        78.06 o
  -4   1   8         78.69         97.83        24.45 o
  -3   1   8         89.96        220.55        19.33 o
  -2   1   8        795.53        645.76        22.47 o
  -1   1   8       4542.07       4710.81       127.87 o
   0   1   8       1534.35       1578.64        37.47 o
   1   1   8        393.02        368.10        23.63 o
   2   1   8       2685.54       2457.55        57.05 o
   3   1   8         65.41         29.71        28.02 o
   4   1   8        324.28        237.49        31.17 o
   5   1   8        309.43        324.60        35.87 o
   6   1   8        658.56        748.32        43.21 o
   7   1   8        117.54          2.32        48.37 o
   8   1   8       1349.92       1499.83        75.30 o
 -14   2   8       1357.17       1325.96       110.57 o
 -13   2   8       7978.85       7878.61       310.67 o
 -12   2   8       5116.84       5960.67       292.43 o
 -11   2   8       5799.90       6111.71       222.56 o
 -10   2   8      16626.19      17978.86       714.42 o
  -9   2   8         47.95        109.74        44.25 o
  -8   2   8      13846.04      14963.65       513.96 o
  -7   2   8        281.44        715.24        49.89 o
  -6   2   8      12995.62      14602.71       346.39 o
  -5   2   8        465.85        422.13        33.00 o
  -4   2   8      27850.85      28190.94       743.00 o
  -3   2   8       4345.86       5788.99       158.51 o
  -2   2   8      20061.95      19164.13       414.08 o
  -1   2   8       8940.40       9825.16       226.06 o
   0   2   8       9882.77       9776.44       230.34 o
   1   2   8       4583.00       5193.88       129.53 o
   2   2   8       8817.98       8712.26       189.75 o
   3   2   8       8690.72       9504.35       224.76 o
   4   2   8       3788.22       3696.32        89.02 o
   5   2   8      10340.28      10653.29       193.19 o
   6   2   8        209.21        220.53        42.60 o
   7   2   8       4173.55       4609.93        83.92 o
   8   2   8         17.46         46.37        69.21 o
 -14   3   8       4801.74       4181.76       223.21 o
 -13   3   8       3519.23       3909.98       240.66 o
 -12   3   8       4402.22       4403.38       234.06 o
 -11   3   8       6465.16       7415.26       272.48 o
 -10   3   8       2496.84       3083.16       117.39 o
  -9   3   8      10019.77      10905.30       292.46 o
  -8   3   8       1876.17       2070.90        68.20 o
  -7   3   8      11788.30      13120.19       293.03 o
  -6   3   8        153.66        189.94        32.63 o
  -5   3   8      11894.94      13379.80       283.64 o
  -4   3   8       1124.95       2184.69        70.32 o
  -3   3   8      13640.91      12579.24       331.17 o
  -2   3   8       4779.54       4749.54       141.06 o
  -1   3   8       5578.91       5386.06       115.64 o
   0   3   8       2933.59       3401.71       112.13 o
   1   3   8       4429.27       4833.50       101.06 o
   2   3   8       5340.20       5870.52       120.17 o
   3   3   8       4337.99       4063.66        77.73 o
   4   3   8      11105.34      11501.39       182.94 o
   5   3   8        195.22        326.69        40.21 o
   6   3   8       4203.46       4556.75        77.40 o
   7   3   8          8.57         91.83        50.17 o
   8   3   8       2332.40       2523.72        86.57 o
 -13   4   8       1432.91       1318.14        79.56 o
 -12   4   8       1151.61       1483.89       103.85 o
 -11   4   8       1585.68       2302.20        99.82 o
 -10   4   8       2297.82       2436.06        90.47 o
  -9   4   8        520.97        680.39        51.93 o
  -8   4   8       3876.76       4141.51       122.38 o
  -7   4   8         12.00        602.30        33.10 o
  -6   4   8       2102.26       2698.63        55.33 o
  -5   4   8        122.09        435.81        33.63 o
  -4   4   8       2698.04       3116.64        65.49 o
  -3   4   8        237.65        893.08        33.53 o
  -2   4   8       6061.12       6895.04       119.99 o
  -1   4   8       2738.01       2903.14        60.02 o
   0   4   8       3182.25       3005.55        73.84 o
   1   4   8       1022.81        888.77        28.35 o
   2   4   8       2761.98       3135.70        87.73 o
   3   4   8       1975.46       2064.53        65.46 o
   4   4   8        710.99        779.88        37.06 o
   5   4   8       1904.78       1873.67        47.08 o
   6   4   8          8.54        -44.45        44.45 o
   7   4   8        647.79        533.33        54.00 o
   8   4   8          6.93        153.59        75.43 o
 -13   5   8       3497.39       2908.13       325.02 o
 -12   5   8       7021.85       5881.46       424.17 o
 -11   5   8      10262.09      10014.05       422.87 o
 -10   5   8       3417.29       3503.20       104.18 o
  -9   5   8      12639.03      13219.18       325.92 o
  -8   5   8       1571.81       1530.13        61.83 o
  -7   5   8      14367.24      14512.89       207.07 o
  -6   5   8       1164.08       1247.58        42.46 o
  -5   5   8      23574.91      23877.41       326.01 o
  -4   5   8       2203.07       2262.63        56.86 o
  -3   5   8      17230.69      16995.62       678.83 o
  -2   5   8       8409.34       8195.17       164.56 o
  -1   5   8       7072.14       6651.15       136.13 o
   0   5   8       4379.56       4710.22       109.34 o
   1   5   8       7671.98       7899.05       146.92 o
   2   5   8      10088.65       9599.28       183.35 o
   3   5   8       5641.34       5778.01        87.00 o
   4   5   8      14049.18      14291.97       228.17 o
   5   5   8        489.21        708.59        42.75 o
   6   5   8       6382.95       6754.90       130.59 o
   7   5   8         13.93         30.88        57.14 o
 -13   6   8        441.23        446.29        68.52 o
 -12   6   8        377.42        323.44        79.15 o
 -11   6   8        291.90        342.44        51.86 o
 -10   6   8       1783.46       1847.16        85.00 o
  -9   6   8        302.34        503.96        44.79 o
  -8   6   8          2.73         56.40        37.13 o
  -7   6   8        616.90        795.23        44.54 o
  -6   6   8        405.14        513.33        43.91 o
  -5   6   8        899.01       1014.89        47.92 o
  -4   6   8       3088.92       3385.60        84.44 o
  -3   6   8       1703.23       1792.60        55.00 o
  -2   6   8         17.14         38.28        22.43 o
  -1   6   8        262.29        489.97        26.78 o
   0   6   8        413.17        574.45        29.09 o
   1   6   8         49.52         65.84        30.18 o
   2   6   8        308.63        327.95        30.04 o
   3   6   8        641.10        563.73        34.42 o
   4   6   8        201.97        293.67        37.59 o
   5   6   8        646.11        672.60        43.98 o
   6   6   8         51.17         58.36        47.84 o
   7   6   8         18.73         79.81        62.85 o
 -13   7   8       3464.20       2836.06       186.42 o
 -12   7   8       1998.83       1489.86       194.09 o
 -11   7   8       2411.01       2249.82       190.62 o
 -10   7   8       4448.43       4075.68       185.77 o
  -9   7   8       5865.82       5419.92       163.07 o
  -8   7   8       5048.66       5057.81        91.65 o
  -7   7   8      17907.53      16991.39       317.47 o
  -6   7   8         55.09         32.63        40.62 o
  -5   7   8      12430.25      12620.50       224.55 o
  -4   7   8       1868.95       1708.19        56.48 o
  -3   7   8       5833.39       5706.70       131.81 o
  -2   7   8        375.10        326.48        26.07 o
  -1   7   8      14118.30      13399.00       248.94 o
   0   7   8       7463.89       6900.84       133.84 o
   1   7   8       6786.78       6960.17        93.45 o
   2   7   8      10572.97      10258.50       131.23 o
   3   7   8        527.98        616.91        36.07 o
   4   7   8       2445.37       2104.94        64.98 o
   5   7   8       1650.28       1552.31        54.42 o
   6   7   8       4270.43       4176.63        91.49 o
   7   7   8         44.92        145.95        68.19 o
 -12   8   8       2036.67       1445.28       247.04 o
 -11   8   8       1106.58        980.51       148.30 o
 -10   8   8       1858.11       1542.19       109.81 o
  -9   8   8       3660.44       3626.91       110.89 o
  -8   8   8       9812.16       9354.11       218.96 o
  -7   8   8        132.35        439.55        54.21 o
  -6   8   8       7464.28       6999.67       103.15 o
  -5   8   8       1367.08       1010.29        40.99 o
  -4   8   8       1577.83       1657.52        63.09 o
  -3   8   8         94.36        134.24        27.77 o
  -2   8   8       6502.88       6210.23       132.19 o
  -1   8   8       2369.06       2103.44        57.33 o
   0   8   8       6220.12       6419.95       162.17 o
   1   8   8       7246.48       6333.24        97.64 o
   2   8   8        396.91        454.17        34.58 o
   3   8   8       2453.44       2249.29        56.31 o
   4   8   8        304.53        286.07        41.93 o
   5   8   8       1092.73        890.72        49.86 o
   6   8   8        654.06        715.24        65.29 o
   7   8   8       2491.08       2283.90        89.88 o
 -12   9   8       1289.28        980.46       117.59 o
 -11   9   8       1783.26       1333.25       169.85 o
 -10   9   8        376.67        269.09        79.15 o
  -9   9   8        870.87        865.93        71.31 o
  -8   9   8        380.52        596.51        66.35 o
  -7   9   8        774.38        774.54        55.67 o
  -6   9   8       1025.30       1417.45        51.53 o
  -5   9   8       6563.43       6593.07       113.66 o
  -4   9   8        499.18        559.27        35.93 o
  -3   9   8       5205.19       5046.57       103.12 o
  -2   9   8       2390.00       2098.31        49.09 o
  -1   9   8        459.59        525.93        34.71 o
   0   9   8        258.42        455.83        35.87 o
   1   9   8        973.11        973.23        39.33 o
   2   9   8        565.84        463.71        36.59 o
   3   9   8       1686.30       1643.61        50.83 o
   4   9   8       2192.63       2067.31        54.55 o
   5   9   8         12.49        151.74        50.87 o
   6   9   8       1068.67       1158.76        74.88 o
 -11  10   8       3028.80       3163.92       226.48 o
 -10  10   8       6391.00       6189.62       278.55 o
  -9  10   8       1231.17       1198.05       142.01 o
  -8  10   8       7989.15       7712.77       208.50 o
  -7  10   8        469.42        797.13        69.67 o
  -6  10   8       7963.70       7672.32       159.05 o
  -5  10   8        133.25        271.43        39.99 o
  -4  10   8      10923.01      10622.43       160.94 o
  -3  10   8       1148.19        701.59        33.03 o
  -2  10   8       8599.08       8980.13       175.86 o
  -1  10   8       4041.68       3763.89        64.13 o
   0  10   8       2874.31       3082.98        88.30 o
   1  10   8       3167.05       2783.09        68.33 o
   2  10   8       3006.44       3335.74        73.49 o
   3  10   8       5136.46       4911.96        89.74 o
   4  10   8       1034.35       1292.46        54.91 o
   5  10   8       4478.99       4688.87       158.61 o
   6  10   8          0.94        -33.07        82.06 o
 -11  11   8        408.78        357.40       131.98 o
 -10  11   8          7.10        165.59        81.72 o
  -9  11   8        332.08        306.20        72.03 o
  -8  11   8         15.10         15.32        66.56 o
  -7  11   8          3.02        -50.47        50.47 o
  -6  11   8         26.67         34.66        42.86 o
  -5  11   8         23.08        319.88        45.42 o
  -4  11   8          2.10        533.94        38.60 o
  -3  11   8          5.44        197.90        34.75 o
  -2  11   8          9.76         39.77        34.38 o
  -1  11   8         60.89        162.79        38.88 o
   0  11   8         23.89        149.65        41.46 o
   1  11   8          3.73         88.96        44.79 o
   2  11   8         54.24        250.53        42.59 o
   3  11   8          6.15         45.52        50.14 o
   4  11   8         16.94        -39.32        53.72 o
   5  11   8         20.76        131.53        72.47 o
 -10  12   8       4218.98       3827.53       157.52 o
  -9  12   8       1027.48        978.96       138.41 o
  -8  12   8       4525.39       4041.82       252.37 o
  -7  12   8        496.74        782.27        55.81 o
  -6  12   8       4730.51       5386.61        92.62 o
  -5  12   8        290.45        555.01        51.82 o
  -4  12   8       6809.59       6742.04       154.20 o
  -3  12   8        339.10        337.36        38.70 o
  -2  12   8       4600.83       4646.14        98.76 o
  -1  12   8       1696.83       1666.85        48.19 o
   0  12   8       3121.86       3581.87        78.49 o
   1  12   8       2047.90       1633.46        75.15 o
   2  12   8       1973.49       2365.14       112.29 o
   3  12   8       2905.87       3132.81       116.97 o
   4  12   8        310.65        670.25        76.06 o
  -9  13   8       2155.40       1713.29       186.60 o
  -8  13   8          0.22         62.98        59.04 o
  -7  13   8        967.31       1054.11        81.45 o
  -6  13   8        328.97        443.74        58.74 o
  -5  13   8       2667.27       2760.18       106.13 o
  -4  13   8         38.78         97.74        43.69 o
  -3  13   8       2078.25       2057.76        56.36 o
  -2  13   8       1157.58       1033.45        55.87 o
  -1  13   8        403.98        449.01        45.85 o
   0  13   8        609.88        662.87        53.20 o
   1  13   8        606.71        823.31        66.91 o
   2  13   8        766.90        512.58        63.22 o
   3  13   8        515.17        801.34        67.73 o
  -8  14   8       1700.96       1378.67       153.83 o
  -7  14   8         99.43         75.83        68.75 o
  -6  14   8       1548.74       1372.95       114.76 o
  -5  14   8         12.92        -41.25        55.03 o
  -4  14   8        428.93        422.39        55.00 o
  -3  14   8        121.90        155.10        48.44 o
  -2  14   8       1759.57       1758.60        68.99 o
  -1  14   8         60.15        199.57        50.99 o
   0  14   8       1807.63       2072.55        69.44 o
   1  14   8       1681.32       1669.08        69.15 o
   2  14   8         13.21         22.21        82.17 o
  -6  15   8         27.06        -66.93        68.59 o
  -5  15   8       2007.07       2372.22       113.83 o
  -4  15   8         81.92         21.30        61.78 o
  -3  15   8       1779.15       2097.30        94.71 o
  -2  15   8        111.60         81.18        62.07 o
  -1  15   8       3159.62       4082.91       164.73 o
   0  15   8       1663.34       1300.90        77.93 o
   1  15   8        917.08       1397.23        93.41 o
  -3  16   8          0.55        -84.41        84.41 o
 -13   1   9       5997.97       5869.04       289.98 o
 -12   1   9       6170.85       6985.04       258.14 o
 -11   1   9       3385.56       3839.92       383.75 o
 -10   1   9      16004.24      18364.02      1104.40 o
  -9   1   9       1665.69       1792.13       148.19 o
  -8   1   9      26456.31      30541.53       614.18 o
  -7   1   9         23.89        382.74        64.65 o
  -6   1   9      14588.30      15046.33      1044.34 o
  -5   1   9        270.84       1254.36        60.60 o
  -4   1   9      11886.85      12025.88       384.82 o
  -3   1   9       2125.29       2776.46        93.77 o
  -2   1   9      16977.26      15806.17       480.79 o
  -1   1   9      10338.86      11641.91       326.57 o
   0   1   9       4174.76       4422.29       117.63 o
   1   1   9       9943.13      10869.78       251.26 o
   2   1   9       1472.40       1260.70        34.86 o
   3   1   9       9279.05       9756.17       214.90 o
   4   1   9       2003.46       2164.44        49.62 o
   5   1   9      10610.80      11526.22       176.24 o
   6   1   9         75.42        148.52        49.58 o
   7   1   9       6003.93       6499.59       172.31 o
 -13   2   9       1393.56       1544.73       101.09 o
 -12   2   9       1050.32       1423.12       120.29 o
 -11   2   9       1870.21       2077.99       121.00 o
 -10   2   9       2887.93       3137.63       108.66 o
  -9   2   9      10118.24      11180.24       543.47 o
  -8   2   9        527.17        589.07        51.67 o
  -7   2   9       9452.32      10810.25       480.59 o
  -6   2   9         42.48        252.69        45.18 o
  -5   2   9       3435.00       3494.26       126.34 o
  -4   2   9         21.89        414.67        31.20 o
  -3   2   9       4216.72       4394.60       126.03 o
  -2   2   9        532.34        900.57        31.94 o
  -1   2   9       4299.08       4122.72        99.44 o
   0   2   9       5807.71       5960.57       146.90 o
   1   2   9        279.04        317.56        27.03 o
   2   2   9       5196.40       5448.71       112.10 o
   3   2   9         88.27        120.97        33.02 o
   4   2   9       1419.08       1401.71        42.44 o
   5   2   9       1115.33       1171.01        63.46 o
   6   2   9       3303.75       3517.87        83.59 o
   7   2   9          4.03        156.83        68.39 o
 -13   3   9       5520.51       5338.78       219.22 o
 -12   3   9       4099.71       4669.42       159.78 o
 -11   3   9       1401.48       1600.94        94.97 o
 -10   3   9       6720.50       6817.94       230.13 o
  -9   3   9         13.09         34.60        52.55 o
  -8   3   9       2375.59       2587.29        85.53 o
  -7   3   9       2091.77       2205.28        77.73 o
  -6   3   9       8332.12       9627.92       137.20 o
  -5   3   9         93.23        261.99        30.89 o
  -4   3   9      11225.82      11052.47       367.41 o
  -3   3   9       5512.24       5883.64       148.45 o
  -2   3   9        975.89        907.81        28.34 o
  -1   3   9       1502.55       1608.88        38.65 o
   0   3   9       1630.93       1657.08        52.74 o
   1   3   9       1430.01       1565.85        40.95 o
   2   3   9       3364.70       3399.03        76.27 o
   3   3   9       7602.96       8046.66       178.66 o
   4   3   9        184.78        105.90        38.56 o
   5   3   9       4382.91       4491.74        78.18 o
   6   3   9          7.14        -47.96        50.37 o
   7   3   9       1533.09       1573.92        77.12 o
 -13   4   9       4290.88       4345.55       201.49 o
 -12   4   9       5079.35       4788.18       150.76 o
 -11   4   9      11676.02      11538.01       381.31 o
 -10   4   9       1047.12       1079.09        52.80 o
  -9   4   9      10059.66      10033.70       254.71 o
  -8   4   9       1466.92       1526.60        61.48 o
  -7   4   9      14182.40      14681.12       297.53 o
  -6   4   9        488.65        618.86        37.87 o
  -5   4   9      28511.48      29314.83       572.62 o
  -4   4   9       5493.79       5661.72       165.33 o
  -3   4   9      11304.94      10592.99       212.26 o
  -2   4   9       5728.23       5805.13        89.30 o
  -1   4   9       3230.91       3038.32        56.30 o
   0   4   9       2833.45       2916.65        87.33 o
   1   4   9       6881.18       6671.56       131.24 o
   2   4   9      12591.38      12895.34       270.69 o
   3   4   9       1985.99       2002.66        70.73 o
   4   4   9      10985.15      11070.07       181.38 o
   5   4   9          1.32         -2.17        47.50 o
   6   4   9       3427.86       3353.84       132.17 o
   7   4   9          8.51        -40.41        78.10 o
 -13   5   9          1.46        -42.58        73.78 o
 -12   5   9        209.55        328.71        64.67 o
 -11   5   9        607.59        981.05        61.78 o
 -10   5   9         16.51         48.62        45.96 o
  -9   5   9        226.75        291.72        40.02 o
  -8   5   9        304.43        254.13        38.40 o
  -7   5   9        170.75        233.71        37.69 o
  -6   5   9        402.94        774.18        40.90 o
  -5   5   9          2.90        425.77        47.40 o
  -4   5   9        169.71        146.81        36.94 o
  -3   5   9         31.31         12.14        39.61 o
  -2   5   9        720.27        690.45        28.40 o
  -1   5   9        414.41        454.68        29.69 o
   0   5   9        174.89        354.46        30.63 o
   1   5   9        435.86        365.53        34.45 o
   2   5   9        402.99        466.88        33.52 o
   3   5   9        124.17        121.97        36.20 o
   4   5   9        103.22        109.35        41.60 o
   5   5   9        116.78        127.17        48.19 o
   6   5   9        180.37        178.72        76.77 o
 -13   6   9       3725.52       3250.28       130.67 o
 -12   6   9       3010.55       2702.06       206.40 o
 -11   6   9       4754.45       4228.31       159.81 o
 -10   6   9       4791.97       4472.14       159.78 o
  -9   6   9      14855.03      14522.75       330.35 o
  -8   6   9       1743.70       1931.26        63.78 o
  -7   6   9      21781.31      20863.76       362.36 o
  -6   6   9        404.39        309.27        43.98 o
  -5   6   9       9912.05      10055.17       212.31 o
  -4   6   9        365.41        607.95        74.98 o
  -3   6   9      11909.76      11836.24       224.89 o
  -2   6   9       1926.62       2299.74        63.83 o
  -1   6   9      12178.47      11916.31       233.61 o
   0   6   9      10651.02       9925.75       193.29 o
   1   6   9       3175.75       3482.16        61.83 o
   2   6   9       9834.70       9566.96       157.65 o
   3   6   9       1507.56       1696.82        47.01 o
   4   6   9       6334.32       6564.67        97.30 o
   5   6   9        520.21        487.06        51.79 o
   6   6   9       4989.25       5214.40       161.56 o
 -12   7   9       1255.75        865.05       142.23 o
 -11   7   9        410.20        470.34        81.85 o
 -10   7   9       2851.22       2965.64       196.23 o
  -9   7   9        254.15        626.79        59.00 o
  -8   7   9       4653.52       4465.19       114.88 o
  -7   7   9          0.25        416.28        47.26 o
  -6   7   9       3769.24       3642.92        87.98 o
  -5   7   9        355.28        556.90        54.13 o
  -4   7   9       3245.59       3191.10       105.98 o
  -3   7   9        444.27        425.04        30.78 o
  -2   7   9       4045.89       3836.86        81.12 o
  -1   7   9       1023.77       1264.16        36.58 o
   0   7   9       1988.58       2103.01        74.38 o
   1   7   9       1976.33       1527.57        44.21 o
   2   7   9        409.72        423.64        37.90 o
   3   7   9       1171.12       1202.95        44.32 o
   4   7   9        125.21        135.88        46.45 o
   5   7   9        613.87        658.99        68.25 o
   6   7   9          8.73         25.36        74.23 o
 -12   8   9       1384.84       1339.40       186.37 o
 -11   8   9       1835.11       1585.83       174.79 o
 -10   8   9       2548.53       2040.29       222.61 o
  -9   8   9       4210.01       3994.73       158.13 o
  -8   8   9       1098.67       1907.34       114.97 o
  -7   8   9       8236.95       7802.43       238.50 o
  -6   8   9        163.70         48.65        50.59 o
  -5   8   9       5112.86       5132.11       117.00 o
  -4   8   9         37.77        255.60        36.74 o
  -3   8   9       5541.66       5965.88       145.34 o
  -2   8   9        365.45        491.83        33.32 o
  -1   8   9       5688.49       5806.30       124.73 o
   0   8   9       3410.89       3132.36        60.43 o
   1   8   9       2076.19       2293.77        65.64 o
   2   8   9       3542.74       3585.39        74.39 o
   3   8   9        772.88        933.87        45.86 o
   4   8   9       3160.30       2533.38       101.91 o
   5   8   9         65.15        194.21        64.38 o
 -11   9   9       1495.51       1168.55       184.85 o
 -10   9   9       5920.52       4825.78       375.00 o
  -9   9   9        687.02        657.83        88.81 o
  -8   9   9      10029.22       9352.11       262.71 o
  -7   9   9         14.74        -63.07        63.07 o
  -6   9   9       8407.61       8525.65       134.57 o
  -5   9   9        182.28        252.13        57.31 o
  -4   9   9       8838.93       8165.52       193.23 o
  -3   9   9        645.74        306.13        34.95 o
  -2   9   9       9007.15       8756.07       176.44 o
  -1   9   9       3455.93       3073.67        63.42 o
   0   9   9       3891.29       4200.99       117.04 o
   1   9   9       5244.12       4768.57        89.93 o
   2   9   9        600.54        587.04        49.25 o
   3   9   9       2352.35       1926.69        78.15 o
   4   9   9        613.44        848.76        58.71 o
   5   9   9       2787.03       2449.37       155.95 o
 -11  10   9        486.41        643.64       135.36 o
 -10  10   9          4.89         -6.96        82.59 o
  -9  10   9         18.23         -5.85        80.05 o
  -8  10   9        303.23        210.33       105.03 o
  -7  10   9        240.98         38.16        65.36 o
  -6  10   9        606.39        814.50        68.67 o
  -5  10   9       1746.95       1415.28        49.85 o
  -4  10   9        146.41        179.31        40.50 o
  -3  10   9        104.73        159.98        37.77 o
  -2  10   9         51.32         18.35        35.36 o
  -1  10   9         31.61         -4.06        40.77 o
   0  10   9         12.28        -14.52        42.27 o
   1  10   9       1297.91       1358.07        54.14 o
   2  10   9        863.70        694.69        54.45 o
   3  10   9        148.10        189.87        49.67 o
   4  10   9        631.72        673.69        66.62 o
 -10  11   9       5094.05       4750.83       273.88 o
  -9  11   9        130.80        112.27        80.54 o
  -8  11   9       3550.63       3334.95       308.97 o
  -7  11   9       1283.13       1362.53       134.41 o
  -6  11   9       9098.16       8568.54       263.73 o
  -5  11   9         68.97        301.13        48.84 o
  -4  11   9      11571.09      11382.94       220.39 o
  -3  11   9       2623.17       1948.92        63.07 o
  -2  11   9       3176.20       3257.24        81.04 o
  -1  11   9       1679.59       1386.55        60.85 o
   0  11   9       2603.66       2651.74       115.79 o
   1  11   9       1950.56       1505.70        61.06 o
   2  11   9       2641.45       2896.71       148.24 o
   3  11   9       4708.13       4576.14       231.47 o
   4  11   9        229.35        461.79        81.61 o
  -9  12   9        435.80        517.40       124.85 o
  -8  12   9          7.83        -49.51        86.71 o
  -7  12   9        504.79        323.12        55.40 o
  -6  12   9         37.83        259.14        58.24 o
  -5  12   9       1463.63       1316.68        62.34 o
  -4  12   9        548.44        370.96        48.75 o
  -3  12   9        437.98        503.75        44.23 o
  -2  12   9        740.01        737.39        48.80 o
  -1  12   9          1.80          0.81        46.64 o
   0  12   9         19.18         35.83        50.25 o
   1  12   9        233.62        234.14        62.96 o
   2  12   9        337.16        253.12        79.77 o
   3  12   9        192.63        351.57       105.70 o
  -8  13   9       3084.38       2903.77       134.27 o
  -7  13   9         49.13        -26.96        61.65 o
  -6  13   9       2148.88       2278.87       137.05 o
  -5  13   9         18.88        221.29        63.25 o
  -4  13   9       2347.19       2184.37        67.02 o
  -3  13   9         18.40         80.70        46.93 o
  -2  13   9       3745.56       3763.50       143.76 o
  -1  13   9       1366.31       1106.63        57.39 o
   0  13   9       1140.14       1378.86        67.42 o
   1  13   9       1449.83       1531.76        77.90 o
   2  13   9        229.77        375.76        89.03 o
  -7  14   9       3041.82       3421.37       140.58 o
  -6  14   9         86.30         41.58        76.17 o
  -5  14   9       1870.46       1914.08       131.84 o
  -4  14   9        141.17        213.29        69.80 o
  -3  14   9       1897.61       1920.08       109.99 o
  -2  14   9        364.32        310.27        65.92 o
  -1  14   9       1710.45       2063.81        77.71 o
   0  14   9       1186.59       1189.36        78.56 o
  -3  15   9          0.08        155.32        84.32 o
 -13   0  10       3751.20       4133.84       429.11 o
 -12   0  10       5093.73       5539.50       401.46 o
 -11   0  10       5053.21       4517.38       346.61 o
 -10   0  10      23392.50      24945.35       450.70 o
  -9   0  10       1499.27       1589.66       191.77 o
  -8   0  10      27026.23      26391.83       526.93 o
  -7   0  10         12.41        160.45       124.71 o
  -6   0  10      16572.95      16300.61      2241.41 o
  -5   0  10        248.86        462.00        75.67 o
  -4   0  10      28638.98      27592.00      1341.09 o
  -3   0  10       4142.61       4836.73       229.50 o
  -2   0  10      17515.10      15574.33       799.10 o
  -1   0  10       8390.16       8842.69       355.48 o
   0   0  10       2231.95       1766.38        82.92 o
   1   0  10       5388.70       5385.55       181.17 o
   2   0  10       1660.24       1502.40        58.19 o
   3   0  10       5231.29       5779.04       147.77 o
   4   0  10       1488.05       1500.63        79.60 o
   5   0  10       8389.55       9190.44       296.47 o
   6   0  10          2.68        160.10       121.80 o
 -13   1  10         59.28        250.48       225.78 o
 -12   1  10        683.00        802.29       166.26 o
 -11   1  10        603.82        862.23       151.18 o
 -10   1  10       1117.78       1463.40       144.23 o
  -9   1  10       3340.17       4320.10       217.47 o
  -8   1  10         32.29        479.08       153.85 o
  -7   1  10        688.18        885.33        80.18 o
  -6   1  10        204.05        247.97        82.03 o
  -5   1  10         29.55         46.42        44.61 o
  -4   1  10        276.64        299.43        34.37 o
  -3   1  10       2952.65       2832.49        72.46 o
  -2   1  10        770.76        989.76        37.57 o
  -1   1  10        843.89        870.39        42.13 o
   0   1  10       3513.39       3111.11        91.40 o
   1   1  10         84.16         54.38        32.30 o
   2   1  10        236.72        203.77        35.40 o
   3   1  10        359.86        311.64        40.50 o
   4   1  10        530.84        658.69        46.07 o
   5   1  10         98.01         94.88        53.78 o
   6   1  10       1044.70       1319.93        79.10 o
 -13   2  10       4795.04       4357.60       214.83 o
 -12   2  10       6046.42       6177.52       241.45 o
 -11   2  10        862.77        780.02       162.07 o
 -10   2  10       9074.98       9975.78       302.23 o
  -9   2  10        953.85       1235.61       121.88 o
  -8   2  10      13004.31      14538.45       623.84 o
  -7   2  10       1312.76       1208.81        70.67 o
  -6   2  10      23624.60      26079.45       816.17 o
  -5   2  10        837.44       1398.57        57.94 o
  -4   2  10      15564.94      14870.53       412.57 o
  -3   2  10       4181.06       4573.07       125.91 o
  -2   2  10       4395.82       4375.77       123.00 o
  -1   2  10        963.69       1148.75        42.83 o
   0   2  10       4019.25       4051.11       101.68 o
   1   2  10       3230.19       3649.68        97.92 o
   2   2  10       2225.44       2177.88        67.85 o
   3   2  10       7625.89       7567.20       144.18 o
   4   2  10        107.96        171.30        48.00 o
   5   2  10       3614.73       3900.90       130.27 o
   6   2  10         10.14        -77.60        77.60 o
 -13   3  10       2459.39       2777.48       169.19 o
 -12   3  10       1920.59       2449.12       179.52 o
 -11   3  10       5687.23       6070.17       261.52 o
 -10   3  10        797.82        743.19        69.65 o
  -9   3  10       7733.99       8358.10       282.72 o
  -8   3  10        379.93        394.73        59.41 o
  -7   3  10      12234.69      13680.90       320.45 o
  -6   3  10        424.50       1620.85        63.40 o
  -5   3  10      10103.34       9691.44       295.62 o
  -4   3  10       1211.41       1327.52        52.34 o
  -3   3  10       6668.12       6781.15       166.31 o
  -2   3  10       1780.88       2191.09        66.80 o
  -1   3  10       4881.87       5212.17       125.59 o
   0   3  10       5849.84       6104.55       169.53 o
   1   3  10       1402.64       1239.87        39.49 o
   2   3  10       7446.22       7644.78       178.43 o
   3   3  10        236.03        524.91        43.18 o
   4   3  10       4748.21       4989.93        95.07 o
   5   3  10         28.86          6.15        60.60 o
   6   3  10       2424.56       2308.32       141.39 o
 -13   4  10       1401.59       1571.57       147.95 o
 -12   4  10        887.80        714.06       100.47 o
 -11   4  10        290.00        434.35        82.59 o
 -10   4  10       1479.66       1740.69       111.84 o
  -9   4  10        213.60        494.33        65.36 o
  -8   4  10       2668.62       2727.20        82.33 o
  -7   4  10        175.92        475.28        48.73 o
  -6   4  10       3612.14       3766.74        93.22 o
  -5   4  10        264.36       1136.97        48.32 o
  -4   4  10       2698.05       3005.31        82.76 o
  -3   4  10        250.42        374.05        32.90 o
  -2   4  10       1843.89       1433.02        43.55 o
  -1   4  10         91.70        193.46        31.65 o
   0   4  10        776.13       1159.81        37.88 o
   1   4  10        237.84        472.04        38.55 o
   2   4  10        426.34        539.46        43.35 o
   3   4  10        826.81        997.67        45.66 o
   4   4  10         60.87        -12.56        48.98 o
   5   4  10       1077.50       1123.88        77.71 o
 -12   5  10       2860.03       3000.67       167.31 o
 -11   5  10       7651.60       7733.87       290.03 o
 -10   5  10        923.73        940.54        61.93 o
  -9   5  10      10504.94      10431.22       328.05 o
  -8   5  10        401.03        564.41        44.17 o
  -7   5  10      15376.84      15350.32       312.99 o
  -6   5  10        321.94        656.36        45.06 o
  -5   5  10      16630.94      16823.78       395.52 o
  -4   5  10       2752.32       2610.48        70.70 o
  -3   5  10      10352.45       9877.12       213.87 o
  -2   5  10       2316.99       2567.79        61.00 o
  -1   5  10       7000.12       7042.06       141.41 o
   0   5  10       7023.34       6716.45       160.80 o
   1   5  10       3735.12       3781.64        84.61 o
   2   5  10      11010.40      11085.36       182.59 o
   3   5  10        209.68        297.43        45.09 o
   4   5  10       5218.07       5423.52       162.77 o
   5   5  10         10.41        -29.39        69.18 o
 -12   6  10        722.20        669.69        96.06 o
 -11   6  10         69.84        181.95        66.93 o
 -10   6  10         98.53        138.80        64.63 o
  -9   6  10         24.21        417.34        49.56 o
  -8   6  10        117.15        110.04        46.31 o
  -7   6  10        237.86        266.25        46.04 o
  -6   6  10       1425.82       1505.22        58.80 o
  -5   6  10        464.71        572.60        58.43 o
  -4   6  10        583.13        647.37        46.15 o
  -3   6  10        848.65       1120.77        56.49 o
  -2   6  10         29.31         10.03        32.53 o
  -1   6  10         21.71        102.69        33.29 o
   0   6  10        378.35        346.77        39.32 o
   1   6  10        958.80        849.16        45.53 o
   2   6  10        199.98        407.94        45.44 o
   3   6  10        857.96        786.62        47.11 o
   4   6  10        164.10         89.86        57.09 o
   5   6  10          8.33         50.50        72.24 o
 -12   7  10       2334.56       1949.20       116.38 o
 -11   7  10       3168.65       2677.00       302.54 o
 -10   7  10       2289.03       2180.86       197.00 o
  -9   7  10      10790.21       9805.47       350.45 o
  -8   7  10        129.23         48.12        51.98 o
  -7   7  10       6885.01       6705.23       134.69 o
  -6   7  10        138.77         94.01        51.14 o
  -5   7  10       6438.28       6287.30       133.50 o
  -4   7  10         89.74        153.57        43.26 o
  -3   7  10      11745.64      11265.86       279.01 o
  -2   7  10       2230.64       1770.83        58.78 o
  -1   7  10       5173.78       5199.39        94.99 o
   0   7  10       5798.38       5090.92       121.24 o
   1   7  10        482.31        607.51        45.75 o
   2   7  10       3101.96       2923.59       137.66 o
   3   7  10        323.73        300.41        50.59 o
   4   7  10       2924.75       2547.24       183.33 o
 -11   8  10        989.23        647.47       102.92 o
 -10   8  10       5174.08       4233.14       389.93 o
  -9   8  10        206.57        291.23        86.01 o
  -8   8  10       6795.20       5786.66       485.97 o
  -7   8  10        642.39        512.59        57.18 o
  -6   8  10       3542.89       3639.07       104.01 o
  -5   8  10        168.66        -16.80        64.31 o
  -4   8  10       6049.46       5828.77       142.40 o
  -3   8  10        564.36        429.76        37.60 o
  -2   8  10       6565.20       6301.31       120.93 o
  -1   8  10       4629.64       3962.03        91.89 o
   0   8  10        602.79        675.16        45.68 o
   1   8  10       2365.80       1958.96        67.00 o
   2   8  10        154.59        220.59        51.01 o
   3   8  10       1506.04       1288.53        68.55 o
   4   8  10        329.51        283.39        73.23 o
 -11   9  10        711.07       1024.80       152.15 o
 -10   9  10        141.25        205.02        76.04 o
  -9   9  10        607.87        343.02       109.31 o
  -8   9  10        395.72        539.17        88.80 o
  -7   9  10       2268.98       2198.77        87.79 o
  -6   9  10         62.87        327.62        64.98 o
  -5   9  10       2563.73       2361.68       142.06 o
  -4   9  10        219.35        134.17        48.45 o
  -3   9  10        881.31        893.55        42.70 o
  -2   9  10         92.19        221.12        39.76 o
  -1   9  10        872.26        833.87        45.37 o
   0   9  10        336.10        140.15        46.68 o
   1   9  10       1107.31       1124.64        55.60 o
   2   9  10       1595.08       1282.69        59.29 o
   3   9  10         33.05        224.78        68.36 o
 -10  10  10       4260.42       4242.74       339.73 o
  -9  10  10        242.40        434.48        82.43 o
  -8  10  10       6612.56       6521.07       219.16 o
  -7  10  10         98.69        180.54        84.86 o
  -6  10  10       9604.07       9122.69       658.80 o
  -5  10  10        747.66        631.81        55.83 o
  -4  10  10       6186.48       6466.49       154.02 o
  -3  10  10       1662.38       1210.13        50.75 o
  -2  10  10       3535.81       3506.39        87.78 o
  -1  10  10       1982.99       1590.92        66.46 o
   0  10  10       2557.40       2743.44       129.85 o
   1  10  10       3709.63       3474.96       146.47 o
   2  10  10       1314.65       1367.38        70.78 o
   3  10  10       4764.52       4455.58       164.96 o
  -9  11  10         91.54        129.13       121.45 o
  -8  11  10         36.19          8.43        85.83 o
  -7  11  10         41.21        261.41        81.18 o
  -6  11  10         33.38        417.12        81.08 o
  -5  11  10        127.86        169.66        57.78 o
  -4  11  10        364.10        259.72        51.90 o
  -3  11  10         23.59        281.56        50.41 o
  -2  11  10        175.09        333.68        45.69 o
  -1  11  10         23.45        163.14        48.51 o
   0  11  10          9.88        271.38        57.81 o
   1  11  10          4.01         59.71        73.80 o
   2  11  10        114.99        175.18        91.67 o
  -8  12  10       3073.56       2651.90       210.28 o
  -7  12  10        139.22        210.80        79.43 o
  -6  12  10       4973.00       4699.50       322.19 o
  -5  12  10        258.92        284.74        62.51 o
  -4  12  10       3535.67       3427.80       176.19 o
  -3  12  10        850.91        654.87        61.75 o
  -2  12  10       1958.78       1965.39        95.18 o
  -1  12  10        863.51        641.81        59.90 o
   0  12  10       2053.37       2514.97       114.31 o
   1  12  10       2164.36       1911.58        93.41 o
  -6  13  10         72.47        -53.86        84.38 o
  -5  13  10       2341.26       2410.68       169.43 o
  -4  13  10        993.94        698.02        73.48 o
  -3  13  10        707.75        542.73        75.05 o
  -2  13  10        695.48        538.07        66.60 o
  -1  13  10        385.98        361.36       103.34 o
 -12   1  11       5976.46       6531.92       309.58 o
 -11   1  11       2843.99       3085.30       362.16 o
 -10   1  11      11966.02      13450.52       295.45 o
  -9   1  11        919.82       1042.53       147.13 o
  -8   1  11      11798.92      12106.92      1309.35 o
  -7   1  11         36.88        401.39        88.01 o
  -6   1  11      13594.22      13095.83       707.49 o
  -5   1  11       1982.88       2311.83       116.43 o
  -4   1  11      15175.55      14472.49       437.27 o
  -3   1  11       4140.10       5155.19       182.03 o
  -2   1  11       9295.86       8977.08       262.51 o
  -1   1  11       5778.10       5850.63       185.61 o
   0   1  11       3458.74       3229.59        88.06 o
   1   1  11       6481.17       6675.30       149.41 o
   2   1  11       1435.68       1559.02        69.52 o
   3   1  11       6237.06       6547.19       239.73 o
   4   1  11         92.74        143.73        62.89 o
 -12   2  11       1517.99       1941.63       200.34 o
 -11   2  11       2686.89       3046.00       261.72 o
 -10   2  11        546.87        634.50       106.78 o
  -9   2  11       3947.13       4099.12       132.94 o
  -8   2  11        263.52        735.14        75.23 o
  -7   2  11       1786.27       2076.28        96.17 o
  -6   2  11         40.70        491.29        56.26 o
  -5   2  11       4982.77       5062.18       194.12 o
  -4   2  11        473.09        782.57        44.05 o
  -3   2  11       6420.02       5767.63       176.41 o
  -2   2  11       4479.62       4252.05       113.28 o
  -1   2  11        897.90        824.91        42.47 o
   0   2  11       2669.42       2463.67        84.58 o
   1   2  11        563.96        569.79        42.73 o
   2   2  11       1253.78       1062.33        49.58 o
   3   2  11        696.35        587.87        55.37 o
   4   2  11       2032.19       2051.72       163.36 o
 -12   3  11       2287.72       2165.18       225.18 o
 -11   3  11        228.16        243.67        98.01 o
 -10   3  11       2033.35       2195.51       208.59 o
  -9   3  11       1232.37       1250.94        75.63 o
  -8   3  11       5860.34       6598.56       151.43 o
  -7   3  11         72.17        195.33        70.96 o
  -6   3  11       9369.63       9342.01       341.12 o
  -5   3  11       2838.98       2751.45       103.13 o
  -4   3  11       3299.08       2806.91        78.43 o
  -3   3  11       1197.12       1222.13        48.06 o
  -2   3  11       2072.85       1994.22        53.84 o
  -1   3  11        541.67        626.30        40.08 o
   0   3  11       3251.01       3109.55        92.37 o
   1   3  11       4420.44       4244.99       126.30 o
   2   3  11        364.07        390.35        48.90 o
   3   3  11       3148.38       2764.78       124.21 o
   4   3  11         29.65         30.21        65.56 o
 -12   4  11        812.71        943.16       176.54 o
 -11   4  11       5548.36       4974.37       201.43 o
 -10   4  11        788.60        735.98        83.32 o
  -9   4  11       7876.64       8036.19       271.43 o
  -8   4  11        445.78        473.70        70.06 o
  -7   4  11      15418.46      15878.75       506.23 o
  -6   4  11       1390.75       1750.00        62.58 o
  -5   4  11      13115.83      12168.29       372.56 o
  -4   4  11       3232.08       3232.06       106.96 o
  -3   4  11       7280.89       7105.65       160.52 o
  -2   4  11       2546.18       2494.55        78.75 o
  -1   4  11       6265.81       6080.34       118.12 o
   0   4  11       6638.48       6526.34       183.36 o
   1   4  11       3092.23       2829.99        84.13 o
   2   4  11       7096.01       6567.31       226.10 o
   3   4  11        112.58         36.91        50.97 o
   4   4  11       3089.93       2716.70       247.89 o
 -12   5  11          1.87       -113.72       113.72 o
 -11   5  11        306.26        378.26        99.48 o
 -10   5  11        421.78        451.81        89.69 o
  -9   5  11         10.68        127.23        60.24 o
  -8   5  11         71.17        203.22        59.88 o
  -7   5  11          4.36        390.55        49.94 o
  -6   5  11          3.58        -45.29        47.90 o
  -5   5  11        118.88        229.98        49.09 o
  -4   5  11        964.18        859.07        49.02 o
  -3   5  11        440.74        540.22        41.97 o
  -2   5  11        156.72        176.66        43.31 o
  -1   5  11        205.89        142.34        43.61 o
   0   5  11        115.58         98.96        41.53 o
   1   5  11        107.73         94.13        46.73 o
   2   5  11         92.47        168.29        51.63 o
   3   5  11         69.83        226.15        59.33 o
   4   5  11        228.54        192.71        79.67 o
 -11   6  11       6863.94       6329.53       313.31 o
 -10   6  11        626.59        912.45        73.89 o
  -9   6  11       9725.24       9197.61       348.23 o
  -8   6  11        211.76        127.83        55.71 o
  -7   6  11       9258.38       8920.35       221.89 o
  -6   6  11        355.02        466.22        56.95 o
  -5   6  11      11686.92      11736.38       327.84 o
  -4   6  11        650.04        866.58        57.53 o
  -3   6  11      12253.57      11259.04       396.91 o
  -2   6  11       4650.58       4268.48        90.36 o
  -1   6  11       4627.25       4743.51        79.10 o
   0   6  11       5572.16       5424.67       206.17 o
   1   6  11       1210.65       1421.57        61.58 o
   2   6  11       3142.57       2739.99       175.23 o
   3   6  11        865.54        773.34        81.80 o
 -11   7  11        218.20        370.74        91.40 o
 -10   7  11       2175.63       1686.72       138.45 o
  -9   7  11          3.65        436.42        63.91 o
  -8   7  11       1677.49       1510.66       111.81 o
  -7   7  11        139.33        247.94        59.18 o
  -6   7  11       1931.38       1737.00        89.35 o
  -5   7  11         91.34        148.41        62.20 o
  -4   7  11       2013.57       1884.06        64.91 o
  -3   7  11        238.61        609.65        54.49 o
  -2   7  11       1293.63       1388.59        58.32 o
  -1   7  11        797.80        529.09        43.04 o
   0   7  11        468.59        459.40        47.45 o
   1   7  11       1054.56       1120.19        56.96 o
   2   7  11         11.62        211.41        66.51 o
   3   7  11        913.81        939.80       107.73 o
 -10   8  11        313.39        459.72       101.91 o
  -9   8  11       4567.62       3809.40       274.94 o
  -8   8  11          5.88        -60.45        60.45 o
  -7   8  11       3655.57       3041.78       277.47 o
  -6   8  11         18.63        278.06        73.57 o
  -5   8  11       3969.54       4167.47       115.32 o
  -4   8  11        184.26        389.78        63.60 o
  -3   8  11       4079.73       3828.42       171.47 o
  -2   8  11       1235.47       1035.90        76.30 o
  -1   8  11       2126.96       2239.30       122.62 o
   0   8  11       2235.27       1868.58       110.88 o
   1   8  11        786.02        820.32        81.29 o
   2   8  11       1590.08       1169.44        87.15 o
 -10   9  11       5906.95       5444.86       229.25 o
  -9   9  11          1.44         72.01        87.19 o
  -8   9  11       5441.12       5116.87       671.85 o
  -7   9  11        200.45        432.00        70.42 o
  -6   9  11       4569.71       4799.69       156.25 o
  -5   9  11        186.38        160.71        61.93 o
  -4   9  11       6350.05       5762.20       359.24 o
  -3   9  11       1405.29       1086.11        53.62 o
  -2   9  11       2898.43       2660.31       132.16 o
  -1   9  11       2323.66       1694.94       106.31 o
   0   9  11        740.10        649.27        72.65 o
   1   9  11       1998.86       1560.56       119.41 o
   2   9  11        438.81        642.83       108.51 o
  -9  10  11        115.11        195.66       137.12 o
  -8  10  11        131.83        244.65       104.60 o
  -7  10  11        633.68        514.02       142.36 o
  -6  10  11         10.64        236.13        87.37 o
  -5  10  11        276.18        290.26        66.39 o
  -4  10  11         36.87         28.50        58.74 o
  -3  10  11         67.25        102.47        55.02 o
  -2  10  11         32.06          6.21        46.47 o
  -1  10  11        968.89        683.75        61.19 o
   0  10  11        102.08        132.28        74.14 o
   1  10  11        443.23        468.31        83.99 o
  -7  11  11         28.73        252.53       128.36 o
  -6  11  11       6059.99       5778.26       546.54 o
  -5  11  11       1285.89        894.14       117.29 o
  -4  11  11       2472.05       2345.86       142.49 o
  -3  11  11        892.35        681.82        57.52 o
  -2  11  11       1879.84       1842.07       101.47 o
  -1  11  11       1004.26        660.30        73.20 o
   0  11  11       1964.55       2285.23       278.28 o
  -6  12  11        431.34        113.17       114.34 o
  -5  12  11        581.13        490.90       108.32 o
  -4  12  11        777.57        628.43        75.88 o
  -3  12  11         15.18          2.36        76.45 o
  -2  12  11         70.66         69.99        79.03 o
 -11   0  12       1443.19       1545.38       284.41 o
 -10   0  12      11121.30      12750.29       475.75 o
  -9   0  12        142.84        161.97       229.35 o
  -8   0  12       7541.04       8416.90       397.79 o
  -7   0  12         51.55        146.96       110.93 o
  -6   0  12      12899.54      13179.99       750.50 o
  -5   0  12       1510.36       2124.31       130.85 o
  -4   0  12      16601.46      14061.67       538.62 o
  -3   0  12       5946.33       6302.18       237.94 o
  -2   0  12       5359.70       4747.51       188.71 o
  -1   0  12       6142.05       5534.70       418.67 o
   0   0  12       2027.09       2005.01       115.90 o
   1   0  12       4907.97       4934.14       403.47 o
   2   0  12       1406.19       1054.65       107.55 o
   3   0  12       5904.86       6369.22       210.06 o
 -11   1  12        944.73       1537.72       285.06 o
 -10   1  12         92.27        133.13       274.16 o
  -9   1  12        433.29       1073.40       225.78 o
  -8   1  12        304.60        199.72       103.78 o
  -7   1  12        178.50        186.58        70.45 o
  -6   1  12          0.49        126.98        61.65 o
  -5   1  12       1899.93       1713.92       102.96 o
  -4   1  12        345.05        470.52        44.29 o
  -3   1  12       1092.75        873.50        39.92 o
  -2   1  12       1086.42        838.33        43.92 o
  -1   1  12         29.92         40.39        44.03 o
   0   1  12        208.66         87.38        55.43 o
   1   1  12        288.47        289.88        55.80 o
   2   1  12        264.96        320.81        60.81 o
   3   1  12        164.47        156.20        73.62 o
 -11   2  12        669.76       1092.20       196.38 o
 -10   2  12       5158.16       6315.85       304.20 o
  -9   2  12        890.62        749.39       130.97 o
  -8   2  12       9285.98       9818.18       561.62 o
  -7   2  12        318.52        468.12        75.28 o
  -6   2  12       9323.21       9192.33       424.12 o
  -5   2  12       1993.42       1959.72        75.75 o
  -4   2  12       5249.16       4851.18       181.32 o
  -3   2  12       1435.81       1621.65        80.07 o
  -2   2  12       4892.61       4731.41       128.43 o
  -1   2  12       4053.17       4069.52       221.87 o
   0   2  12       2323.32       1775.88       140.41 o
   1   2  12       6428.90       5616.48       306.66 o
   2   2  12        119.59        209.08        60.88 o
   3   2  12       3271.50       3074.77       136.17 o
 -11   3  12       4097.27       4713.06       491.25 o
 -10   3  12        396.60        460.07       136.15 o
  -9   3  12       4654.99       5487.79       175.69 o
  -8   3  12        123.69        667.26        80.97 o
  -7   3  12       5497.45       5473.33       140.63 o
  -6   3  12       1137.47       1315.50        68.48 o
  -5   3  12       4739.56       4464.32       113.31 o
  -4   3  12       1768.34       1768.94        64.17 o
  -3   3  12       3669.22       3759.49       124.75 o
  -2   3  12       2989.94       2885.79       118.99 o
  -1   3  12       3299.44       2894.49       163.13 o
   0   3  12       4365.57       4051.56       247.20 o
   1   3  12       1301.58       1224.60        69.03 o
   2   3  12       3137.10       2450.75       180.00 o
 -11   4  12         90.70        222.21       115.25 o
 -10   4  12       1590.30       1631.36       140.28 o
  -9   4  12        183.01        265.63        85.77 o
  -8   4  12       2106.40       2415.90       124.20 o
  -7   4  12          8.65        554.88        66.32 o
  -6   4  12       1968.44       2266.82        85.72 o
  -5   4  12        320.73        371.10        56.71 o
  -4   4  12       1431.61       1143.53        57.60 o
  -3   4  12        229.45        272.34        46.67 o
  -2   4  12       1011.60       1218.52        51.71 o
  -1   4  12        853.73        979.98        81.76 o
   0   4  12        303.76        344.69        54.38 o
   1   4  12       1585.59       1346.25       100.08 o
   2   4  12         11.81          2.09        75.73 o
 -10   5  12        451.30        568.49        99.36 o
  -9   5  12       8386.65       8215.86       199.72 o
  -8   5  12         83.65        194.57        87.08 o
  -7   5  12       9816.47       9297.34       297.42 o
  -6   5  12       1405.91       1309.39        62.44 o
  -5   5  12       8006.97       7177.49       222.54 o
  -4   5  12       1945.15       2241.48       183.18 o
  -3   5  12       5261.23       4927.14       228.04 o
  -2   5  12       3376.51       3282.44       112.81 o
  -1   5  12       3943.10       3412.12       210.40 o
   0   5  12       5529.69       5109.16       352.04 o
   1   5  12       1331.41       1425.47        68.50 o
   2   5  12       4288.54       4087.51       280.12 o
 -10   6  12          5.57         70.64        82.63 o
  -9   6  12         65.11        132.91        76.96 o
  -8   6  12        365.94        186.84        82.19 o
  -7   6  12        264.19        366.35        84.72 o
  -6   6  12        132.48        118.11        61.05 o
  -5   6  12        249.41        484.59        62.33 o
  -4   6  12          8.96        161.72       103.42 o
  -3   6  12          4.12        178.34        56.66 o
  -2   6  12        171.51        187.61        51.96 o
  -1   6  12        144.60        237.35        58.14 o
   0   6  12        155.05         85.69        58.75 o
   1   6  12        126.77         77.44        95.83 o
  -9   7  12       4998.06       4235.95       406.06 o
  -8   7  12        106.12         35.58        70.74 o
  -7   7  12       4062.04       4051.43       345.87 o
  -6   7  12         18.06         42.62        63.24 o
  -5   7  12       6422.94       5896.90       500.51 o
  -4   7  12       1568.79       1268.79       115.46 o
  -3   7  12       3550.89       3112.21       116.45 o
  -2   7  12       4158.09       3162.16       264.41 o
  -1   7  12        544.20        656.24        63.96 o
   0   7  12       2001.68       1400.70       133.58 o
   1   7  12        898.23        886.39       103.80 o
  -9   8  12         30.12        104.17       100.40 o
  -8   8  12       1862.14       1533.46       161.48 o
  -7   8  12         56.36          5.49        75.65 o
  -6   8  12       2439.45       2183.89       286.70 o
  -5   8  12        204.67        212.34        71.31 o
  -4   8  12       3226.22       2970.35       193.13 o
  -3   8  12       1793.41       1236.52        81.54 o
  -2   8  12        980.24        942.38        87.67 o
  -1   8  12       1653.72       1168.18        85.16 o
   0   8  12        268.02        264.18        85.23 o
  -8   9  12         48.85         -6.73       109.95 o
  -7   9  12       1890.72       1840.70       112.07 o
  -6   9  12        353.26        319.75        88.09 o
  -5   9  12        600.42        625.00        86.29 o
  -4   9  12        220.20        220.13        77.29 o
  -3   9  12        586.60        569.74        91.82 o
  -2   9  12        359.15        280.27        61.36 o
  -1   9  12        741.05        632.72        95.04 o
  -6  10  12       4236.12       4644.36       226.80 o
  -5  10  12        984.04        686.19        99.35 o
  -4  10  12       2727.81       2754.28       130.58 o
  -3  10  12       1105.71        900.10        81.28 o
  -2  10  12       2283.49       2682.92       101.58 o
 -10   1  13       4781.60       5576.29       427.49 o
  -9   1  13          0.49        282.89       192.06 o
  -8   1  13       4855.16       4859.50       347.29 o
  -7   1  13        585.05        865.81        84.90 o
  -6   1  13       6659.63       6333.19       328.84 o
  -5   1  13       1605.63       2205.41       132.98 o
  -4   1  13       5497.98       5186.69       152.63 o
  -3   1  13       3383.84       3182.08       187.28 o
  -2   1  13       2589.17       2040.09       137.62 o
  -1   1  13       4673.79       4588.64       389.96 o
   0   1  13       1276.67       1224.06       114.47 o
   1   1  13       4428.69       4717.46       213.70 o
 -10   2  13        124.48        155.02       234.74 o
  -9   2  13       1670.94       1697.78       144.86 o
  -8   2  13        147.26        343.78       104.81 o
  -7   2  13       2880.27       2968.86       161.35 o
  -6   2  13        286.11        570.93        66.77 o
  -5   2  13       3520.73       2973.79       153.52 o
  -4   2  13       1756.89       1609.97       103.63 o
  -3   2  13        781.66        466.68        56.31 o
  -2   2  13       1537.30       1273.06        94.97 o
  -1   2  13        519.92        540.01        81.27 o
   0   2  13        735.83        789.30        91.48 o
 -10   3  13       1894.87       2183.63       113.20 o
  -9   3  13         96.90        108.56       102.61 o
  -8   3  13       3227.67       3197.10       190.44 o
  -7   3  13        677.42        656.01       101.70 o
  -6   3  13       1753.67       1621.36        78.79 o
  -5   3  13        637.08        592.76        56.83 o
  -4   3  13       1475.86       1368.48       108.08 o
  -3   3  13        644.37        754.98        58.77 o
  -2   3  13       1956.94       1471.20       113.67 o
  -1   3  13       2951.04       2601.13       188.44 o
   0   3  13        340.08        291.65       100.45 o
  -9   4  13       8131.31       7898.37       323.27 o
  -8   4  13        361.17        583.00       102.45 o
  -7   4  13       7402.31       6752.26       201.43 o
  -6   4  13       1910.89       1809.48       103.42 o
  -5   4  13       3601.97       3295.04       214.76 o
  -4   4  13       1709.70       1500.99       136.78 o
  -3   4  13       3907.93       3407.08       204.92 o
  -2   4  13       3412.99       2935.25       210.41 o
  -1   4  13       3070.21       2243.14       181.47 o
   0   4  13       4245.13       3985.15       161.32 o
  -9   5  13         43.69        306.87       116.00 o
  -8   5  13         31.63         59.59        82.82 o
  -7   5  13        176.66        156.64        85.18 o
  -6   5  13        327.15        218.91        69.69 o
  -5   5  13         46.99        162.22        60.45 o
  -4   5  13        237.81        295.06        65.05 o
  -3   5  13        142.13        143.21        62.85 o
  -2   5  13          3.68        184.00        63.24 o
  -1   5  13          5.13        -94.36        94.36 o
  -8   6  13         86.94        425.52       138.46 o
  -7   6  13       6673.55       5794.64       520.53 o
  -6   6  13        483.66        368.98        78.89 o
  -5   6  13       5695.14       4719.79       282.50 o
  -4   6  13       2235.66       1676.52       137.34 o
  -3   6  13       2534.41       2584.40       185.97 o
  -2   6  13       3785.37       3816.83       179.20 o
  -1   6  13       1352.59       1299.19       110.93 o
  -7   7  13        105.68        176.88       107.96 o
  -6   7  13        902.34        875.28       114.39 o
  -5   7  13        286.33        629.37        93.85 o
  -4   7  13        571.47        732.53        86.11 o
  -3   7  13        975.74        610.17       103.00 o
  -2   7  13        158.08        203.47       124.90 o
  -5   8  13       2387.52       2020.53       123.44 o
  -4   8  13       1146.73       1033.49       104.25 o
  -7   0  14        242.22        626.67       152.87 o
  -6   0  14       8061.01       7110.27       503.59 o
  -5   0  14       2187.93       2289.23       161.87 o
  -4   0  14       2363.65       2029.25       154.82 o
  -3   0  14       3345.54       2884.77       178.84 o
  -7   1  14       1076.19       1253.48       142.01 o
  -6   1  14         64.60        205.63        82.53 o
  -5   1  14        415.71        297.65        79.05 o
  -4   1  14        437.10        201.87        67.47 o
  -3   1  14         20.84         19.66        80.58 o
  -7   2  14        715.53        689.65       115.28 o
  -6   2  14       3017.79       2796.47       109.63 o
  -5   2  14        762.67        944.78        76.07 o
  -4   2  14       2304.00       2115.13        88.10 o
  -3   2  14       1669.61       1921.05        89.68 o
  -6   3  14        732.93        702.52        80.41 o
  -5   3  14       2154.43       2001.11        95.23 o
  -4   3  14       1241.97       1553.98       195.23 o
  -5   4  14         28.86        -34.17        89.40 o
                                                
